# Supplementary material for: A Proteomic Screen to Unravel the Molecular Pathways Associated with Warfarin-Induced or TNAP-Inhibited Arterial Calcification in Rats
Source: Int J Mol Sci. 2023 Feb 11;24(4):3657. doi: 10.3390/ijms24043657 (PMC9963640; doi:10.3390/ijms24043657)
Supplement: Supplementary file 1 [file ijms-24-03657-s001.zip]

Archive with 3 entries (3 files):
- Supplemental Data_2SD-DEP-LIST_JProteomics.xlsx
- Supplemental Data_Can-Path-Metabolism_JProteomics.xlsx
- Supplemental Data_Can-Path-Signaling_JProteomics.xlsx
