# Supplementary material for: A Proteomic Screen to Unravel the Molecular Pathways Associated with Warfarin-Induced or TNAP-Inhibited Arterial Calcification in Rats
Source: Int J Mol Sci. 2023 Feb 11;24(4):3657. doi: 10.3390/ijms24043657 (PMC9963640; doi:10.3390/ijms24043657)
Supplement: Supplementary file 1 [file ijms-24-03657-s001.zip › Supplemental Data_2SD-DEP-LIST_JProteomics.xlsx]

## Sheet: Sheet1
Protein Description	Gene Symbol	MEAN
Acyl-CoA desaturase 1	Scd1	0.718574
Histidine rich calcium binding protein, isoform CRA_b	Hrc	0.710522
Mitochondrial brown fat uncoupling protein 1	Ucp1	0.66522
Collagen alpha-1(I) chain	Col1a1	0.663793
CCR4-NOT transcription complex, subunit 1	Cnot1	0.657795
Insulin receptor substrate 1	Irs1	0.655246
Mitochondrial uncoupling protein 3	Ucp3	0.654558
Adenylosuccinate synthetase isozyme 1	Adssl1	0.650851
Fatty acid-binding protein, adipocyte	Fabp4	0.648864
Long-chain-fatty-acid--CoA ligase 1	Acsl1	0.637461
Microsomal glutathione S-transferase 1	Mgst1	0.636229
Retinol-binding protein 1	Rbp1	0.632757
Collagen alpha-1(V) chain	Col5a1	0.618469
Dehydrogenase/reductase SDR family member 4	Dhrs4	0.614098
Epsilon-sarcoglycan	Sgce	0.606934
Citrate lyase subunit beta-like protein, mitochondrial	Clybl	0.604055
Ecm29 proteasome adaptor and scaffold	Ecpas	0.596593
2,4-dienoyl CoA reductase 1, mitochondrial, isoform CRA_a	Decr1	0.588834
Sarcospan	Sspn	0.585021
Cardiac phospholamban	Pln	0.582347
hypothetical protein LOC100360316	LOC100360316	0.580175
Aconitate hydratase, mitochondrial	Aco2	0.579388
Phosphoglycerate mutase 2	Pgam2	0.574621
ATP-citrate synthase	Acly	0.574174
RAC-alpha serine/threonine-protein kinase	Akt1	0.572706
3-ketoacyl-CoA thiolase, mitochondrial	Acaa2	0.572591
similar to Cytochrome c, somatic	LOC679794	0.572194
Alkaline phosphatase	Alpi	0.56816
Glycerol-3-phosphate dehydrogenase [NAD(+)], cytoplasmic	Gpd1	0.567447
Fatty acid synthase	Fasn	0.567374
Mast cell protease 1	Mcpt1	0.566145
Perilipin 4	Plin4	0.561931
Sad1 and UNC84 domain-containing 2	Sun2	0.555603
Mesencephalic astrocyte-derived neurotrophic factor	Manf	0.554797
ubiquinol-cytochrome c reductase, complex III subunit X	Uqcr10	0.551017
Collagen alpha-1(III) chain	Col3a1	0.543829
NADH dehydrogenase [ubiquinone] 1 beta subcomplex subunit 1	Ndufb1	0.542608
Fatty acid-binding protein, heart	Fabp3	0.539956
Carbonic anhydrase 3	Ca3	0.539135
Hydroxyacyl-coenzyme A dehydrogenase, mitochondrial	Hadh	0.535068
Microspherule protein 1	Mcrs1	0.533666
WD repeat domain 17	Wdr17	0.527516
Electron transfer flavoprotein-ubiquinone oxidoreductase, mitochondrial	Etfdh	0.524761
Trifunctional enzyme subunit beta, mitochondrial	Hadhb	0.523668
Long-chain fatty acid transport protein 1	Slc27a1	0.522843
Acetyl-CoA carboxylase beta	Acacb	0.518284
Isocitrate dehydrogenase [NAD] subunit, mitochondrial	Idh3a	0.516873
NAD-dependent protein deacetylase sirtuin-2	Sirt2	0.513537
Acetyl-CoA acetyltransferase, mitochondrial	Acat1	0.511064
Glycerol-3-phosphate dehydrogenase, mitochondrial	Gpd2	0.508935
ATP synthase protein 8	Mt-atp8	0.508925
Enoyl-CoA delta isomerase 2, mitochondrial	Eci2	0.508675
Delta-1-pyrroline-5-carboxylate dehydrogenase, mitochondrial	Aldh4a1	0.507225
Platelet glycoprotein 4	Cd36	0.503669
Hepatoma-derived growth factor-related protein 2	Hdgfrp2	0.500832
Collagen alpha-1(II) chain	Col2a1	0.498249
Cytochrome P450 4B1	Cyp4b1	0.497887
Aldehyde dehydrogenase, mitochondrial	Aldh2	0.495002
Prostaglandin E synthase 2	Ptges2	0.494595
Ethylmalonyl-CoA decarboxylase	Echdc1	0.49229
Myoglobin	Mb	0.492
Electron transfer flavoprotein subunit alpha, mitochondrial	Etfa	0.489891
Myb-binding protein 1A	Mybbp1a	0.488976
NADH-ubiquinone oxidoreductase chain 5	Mtnd5	0.488259
Fatty acid-binding protein, epidermal	Fabp5	0.48648
Cytochrome c oxidase subunit	Cox6b1	0.485104
Cytochrome c oxidase subunit 7A2, mitochondrial	Cox7a2	0.483342
Erythrocyte membrane protein band 4.1-like 3	Epb41l3	0.483332
Transketolase	Tkt	0.482402
Integrin subunit alpha 8	Itga8	0.48136
Mitochondrial import receptor subunit TOM22 homolog	Tomm22	0.479978
Delta(3,5)-Delta(2,4)-dienoyl-CoA isomerase, mitochondrial	Ech1	0.479435
Perilipin	Plin1	0.478401
Succinate dehydrogenase [ubiquinone] flavoprotein subunit, mitochondrial	Sdha	0.477717
MICOS complex subunit Mic25	Chchd6	0.47766
5-demethoxyubiquinone hydroxylase, mitochondrial	Coq7	0.477472
Carnitine O-acetyltransferase	Crat	0.476513
Disks large homolog 1	Dlg1	0.476407
Isocitrate dehydrogenase [NAD] subunit beta, mitochondrial	Idh3B	0.47597
HtrA serine peptidase 2	Htra2	0.475773
Long-chain specific acyl-CoA dehydrogenase, mitochondrial	Acadl	0.47498
Succinate--CoA ligase [ADP-forming] subunit beta, mitochondrial	Sucla2	0.4731
Thyroid hormone receptor-associated protein 3	Thrap3	0.472453
Glycophorin-C	Gypc	0.471469
NADP-dependent malic enzyme	Me1	0.468655
Pyruvate dehydrogenase E1 component subunit beta, mitochondrial	Pdhb	0.468333
Alpha hemoglobin-stabilizing protein	Ahsp	0.467754
Microtubule-associated protein	Mapt	0.467551
10 kDa heat shock protein, mitochondrial	Hspe1	0.46667
Ena/VASP-like protein	Evl	0.466
Mitochondrial pyruvate carrier 2	Mpc2	0.464235
Very long-chain specific acyl-CoA dehydrogenase, mitochondrial	Acadvl	0.463822
Phosphoenolpyruvate carboxykinase, cytosolic [GTP]	Pck1	0.463658
GrpE protein homolog	Grpel1	0.462044
Mitochondrial ribosomal protein S17	Mrps17	0.459358
Acyl-CoA thioesterase 13	Acot13	0.458099
Cytochrome C oxidase assembly factor 3	Coa3	0.457998
Integrin subunit alpha 6	Itga6	0.4575
NADH:ubiquinone oxidoreductase subunit A7	Ndufa7	0.45674
Acetyl-Coenzyme A dehydrogenase, medium chain	Acadm	0.456141
Cytochrome c oxidase subunit 6C-2	Cox6c2	0.456138
Cytochrome b-c1 complex subunit 6, mitochondrial	Uqcrh	0.455489
Hikeshi, heat shock protein nuclear import factor	Hikeshi	0.454235
2,4-dienoyl-CoA reductase 2	Decr2	0.453199
Fumarate hydratase, mitochondrial	Fh	0.450731
Mitochondrial ribosomal protein S36	Mrps36	0.448736
Afadin	Afdn	0.447659
Patatin-like phospholipase domain-containing protein 2	Pnpla2	0.447248
Complement C1q subcomponent subunit C	C1qc	0.444535
Glutaredoxin 5	Glrx5	0.443799
Dihydrolipoamide S-succinyltransferase (E2 component of 2-oxo-glutarate complex), isoform CRA_a	Dlst	0.442466
Glycerol kinase	Gk	0.442184
Peptidyl-prolyl cis-trans isomerase F, mitochondrial	Ppif	0.441724
Short/branched chain-specific acyl-CoA dehydrogenase, mitochondrial	Acadsb	0.44166
Acetyl-Coenzyme A dehydrogenase, short chain, isoform CRA_a	Acads	0.44072
Peroxisomal acyl-coenzyme A oxidase 1	Acox1	0.440677
Pyruvate dehydrogenase kinase, isoenzyme 4	Pdk4	0.438621
Carnitine O-palmitoyltransferase 2, mitochondrial	Cpt2	0.436031
Cytochrome b	Mt-Cyb	0.434246
Creatine kinase M-type	Ckm	0.432233
Acyl-CoA synthetase family member 2, mitochondrial	Acsf2	0.430976
Dihydrolipoyllysine-residue acetyltransferase component of pyruvate dehydrogenase complex, mitochondrial	Dlat	0.43045
Rano class II histocompatibility antigen, B-1 beta chain	RT1-Bb	0.426899
Dihydrolipoyl dehydrogenase, mitochondrial	Dld	0.426239
Tumor suppressor candidate 5 homolog	Tusc5	0.425796
[Pyruvate dehydrogenase (acetyl-transferring)] kinase isozyme 2, mitochondrial	Pdk2	0.425679
Phospholipase B-like 1	Plbd1	0.425208
Collagen type XXVIII alpha 1 chain	Col28a1	0.424705
Protein AMBP	Ambp	0.424471
Glycerol-3-phosphate dehydrogenase [NAD(+)]	Gpd1l	0.422875
Cytochrome c oxidase subunit 7C, mitochondrial	Cox7c	0.422156
Zinc finger BED-type containing 5	Zbed5	0.419915
Acyl-coenzyme A thioesterase 2, mitochondrial	Acot2	0.418293
Citrate synthase	Cs	0.418093
Succinate dehydrogenase [ubiquinone] iron-sulfur subunit, mitochondrial	Sdhb	0.417605
Guanine nucleotide-binding protein subunit gamma	Gng10	0.417371
Peroxisomal bifunctional enzyme	Ehhadh	0.416259
Enoyl-CoA hydratase, mitochondrial	Echs1	0.415823
Acyl-CoA-binding protein	Dbi	0.414538
Vitamin K epoxide reductase complex subunit 1-like protein 1	Vkorc1l1	0.409589
Electron transfer flavoprotein subunit beta	Etfb	0.409256
Splicing factor 3b, subunit 1	Sf3b1	0.405348
Plasminogen activator inhibitor 1 RNA-binding protein	Serbp1	0.401183
Trifunctional enzyme subunit alpha, mitochondrial	Hadha	0.399197
Olfactory receptor	Olr1121	0.398762
Redox-regulatory protein FAM213A	Fam213a	0.398034
Eukaryotic translation initiation factor 2A	Eif2a	0.39396
Fibrillin 1	Fbn1	0.391187
Microfibrillar-associated protein 2	Mfap2	0.391165
Ccl9-like protein	Ccl9	0.391072
Fat storage-inducing transmembrane protein 2	Fitm2	0.390089
Exocyst complex component 4	Exoc4	0.383183
IST1 homolog	Ist1	0.381
Sarcoglycan, gamma	Sgcg	0.358679
NAD(P)H-hydrate epimerase	Naxe	0.358335
AHNAK nucleoprotein 2	Ahnak2	-0.342536
Poly (ADP-ribose) polymerase family, member 12	Parp12	-0.349686
Tubulin beta chain	Tubb4a	-0.360303
Similar to RIKEN cDNA 0610038D11 (Predicted), isoform CRA_b	Trmt112	-0.363123
Spectrin beta chain	Sptb	-0.367323
Spectrin, alpha, erythrocytic 1	Spta1	-0.36744
IlvB (Bacterial acetolactate synthase)-like (Predicted), isoform CRA_c	Ilvbl	-0.372784
Tubulin beta-3 chain	Tubb3	-0.380856
Pyridoxal phosphate phosphatase	Pdxp	-0.386753
Integrin alpha 5 (Mapped)	Itga5	-0.391179
Protein FAM98A	Fam98a	-0.391367
Serine/threonine kinase 25	Stk25	-0.393136
ATPase family AAA domain-containing protein 3	Atad3	-0.394584
Protein S100-A6	S100a6	-0.398962
Inositol polyphosphate-5-phosphatase A	Inpp5a	-0.399706
Integrin alpha-1	Itga1	-0.401622
Fibrinogen-like 2	Fgl2	-0.402401
Complement C1q tumor necrosis factor-related protein 5	C1qtnf5	-0.402428
Rho guanine nucleotide exchange factor 7	Arhgef7	-0.402711
Dystrophia myotonica-protein kinase	Dmtn	-0.407212
Histone H1.5	Hist1h1b	-0.408547
Collagen alpha-1(XII) chain	Col12a1	-0.408574
Endoplasmic reticulum metallopeptidase 1	Ermp1	-0.412446
Pyrophosphatase (inorganic) 2	Ppa2	-0.422282
Transducin (Beta)-like 1 X-linked (Predicted)	Tbl1x	-0.424487
Selenoprotein M	Selenom	-0.428006
Histone H1.1	Hist1h1a	-0.432731
RuvB-like 1	Ruvbl1	-0.433907
Periostin	Postn	-0.436839
Follistatin-related protein 1	Fstl1	-0.43771
Sushi domain containing 5 (Predicted)	Susd5	-0.438952
Filamin binding LIM protein 1, isoform CRA_a	Fblim1	-0.440573
Collagen type VI alpha 1 chain	Col6a1	-0.443702
Tropomyosin alpha-4 chain	Tpm4	-0.444309
Four and a half LIM domains protein 2	Fhl2	-0.44731
Neurofibromin	Nf1	-0.450216
Cytosolic acyl coenzyme A thioester hydrolase	Acot7	-0.45113
Matrix-remodeling-associated 7	Mxra7	-0.457996
C-C motif chemokine ligand 21	Ccl21	-0.45959
C1q and tumor necrosis factor-related protein 7	C1qtnf7	-0.460289
FAT atypical cadherin 4	Fat4	-0.463137
Ig gamma-2B chain C region	Igh-1a	-0.465929
Integrin beta 3	Itgb3	-0.468406
Heat shock protein family A (Hsp70) member 12B	Hspa12b	-0.470976
Glypican 6	Gpc6	-0.471858
Calsequestrin	Casq2	-0.472206
Selenoprotein P	Selenop	-0.472278
Serine protease inhibitor	LOC299282	-0.472612
EH domain-containing protein 2	Ehd3	-0.474369
Afamin	Afm	-0.474991
Mitochondrial fission factor-like	LOC102556337	-0.475193
Major urinary protein-like	LOC100912565	-0.475647
Collagen type VI alpha 2 chain	Col6a2	-0.476728
Beta-2-microglobulin	B2m	-0.479546
Uncharacterized protein	Cep192	-0.479778
DEAH (Asp-Glu-Ala-His) box polypeptide 15 (Predicted), isoform CRA_b	Dhx15	-0.480086
Pleckstrin homology-like domain family B member 1	Phldb1	-0.483153
Canopy 4 homolog (Zebrafish)	Cnpy4	-0.487747
Rho guanine nucleotide exchange factor 12	Arhgef12	-0.490325
Alpha-1-inhibitor 3	A1i3	-0.493512
Na(+)/H(+) exchange regulatory cofactor NHE-RF1	Slc9a3r1	-0.495855
Vacuolar protein sorting-associated protein 45	Vps45	-0.496739
Group specific component	Gc	-0.504554
Fibromodulin	Fmod	-0.505128
Charged multivesicular body protein 2A	Chmp2a	-0.505996
Galectin-3	Lgals3	-0.509189
Serpin family F member 2	Serpinf2	-0.509952
Fibronectin	Fn1	-0.511494
DNA repair protein RAD50	Rad50	-0.51312
Murinoglobulin-1	Mug1	-0.515606
Selenophosphate synthetase 1	Sephs1	-0.518913
RCG57156	Sgcb	-0.519047
Collagen type XVIII alpha 1 chain	Col18a1	-0.521011
Plasma protease C1 inhibitor	Serping1	-0.521097
ATP-binding cassette subfamily F member 2	Abcf2	-0.526026
Spectrin repeat-containing, nuclear envelope family member 3	Syne3	-0.530278
Peripherin	Prph	-0.530898
Neuron-specific protein PEP-19	Pcp4	-0.531382
GM2 ganglioside activator	Gm2a	-0.533055
Alpha-1-macroglobulin	A1m	-0.533636
Casein kinase II subunit beta	Csnk2b	-0.534792
Beta-adducin	Add2	-0.535493
Arylsulfatase B	Arsb	-0.537458
T-kininogen 1	Map1	-0.537643
Serotransferrin	Tf	-0.537996
Cullin-3	Cul3	-0.539
Alpha-internexin	Ina	-0.542632
ASH2-like histone lysine methyltransferase complex subunit	Ash2l	-0.546122
Serine protease HTRA1	Htra1	-0.548177
Apolipoprotein A-II	Apoa2	-0.549432
Septin-5	Sept5	-0.549935
Apolipoprotein C-II (Predicted)	Apoc2	-0.551461
Elongator acetyltransferase complex subunit 3	Elp3	-0.552551
Uncharacterized protein	LOC691828	-0.554254
Cd200 molecule	Cd200	-0.557189
Histone-lysine N-methyltransferase SETD7	Setd7	-0.557936
ARP10 actin-related protein 10 homolog (S. cerevisiae)	Actr10	-0.560911
Integrin subunit alpha 2b	Itga2b	-0.568906
Rano class II histocompatibility antigen, B alpha chain	RT1-Ba	-0.57404
Serine protease inhibitor A3K	Serpina3k	-0.578123
Apolipoprotein A-IV	Apoa4	-0.579509
Alpha-2-glycoprotein 1, zinc	Azgp1	-0.581058
Transthyretin	Ttr	-0.59479
BRICK1, SCAR/WAVE actin-nucleating complex subunit	Brk1	-0.599322
Periplakin	Ppl	-0.599694
Charged multivesicular body protein 3	Chmp3	-0.600054
Choline/ethanolaminephosphotransferase 1	Cept1	-0.610186
Importin subunit alpha	Kpna3	-0.611968
Probable E3 ubiquitin-protein ligase HERC4	Herc4	-0.613781
ADP-ribosylation factor-like protein 2	Arl2	-0.61945
SWI/SNF-related matrix-associated actin-dependent regulator of chromatin subfamily D member 2	Smarcd2	-0.620727
Histone H2A	Hist1h2ak	-0.623437
60S ribosomal protein L37a	Rpl37a	-0.623947
Serine protease inhibitor A3L	Serpina3l	-0.624979
OXA1L, mitochondrial inner membrane protein	Oxa1l	-0.633615
NmrA-like family domain-containing protein 1	Nmral1	-0.6358
E3 ubiquitin-protein ligase Midline-1	Mid1	-0.645425
Hemopexin	Hpx	-0.64615
O-acyltransferase	Dgat1	-0.65363
Solute carrier family 2, facilitated glucose transporter member 3-like	Slc2a3	-0.656807
Alpha-2-HS-glycoprotein	Ahsg	-0.657895
Protein S100-A4	S100a4	-0.663138
IQ motif-containing with AAA domain 1	Iqca1	-0.66421
Serine/threonine-protein kinase mTOR	Mtor	-0.670476
Complement component C8 beta chain	C8b	-0.672509
Frizzled-related protein	Frzb	-0.673394
Alpha-1-antiproteinase	Serpina1	-0.674524
Corticosteroid-binding globulin	Serpina6	-0.674777
Apolipoprotein C-I	Apoc1	-0.69012
Platelet factor 4	Pf4	-0.705791
Zinc finger protein 709-like	Zfp709l1	-0.70777
Serum albumin	Alb	-0.712866
AP2-associated protein kinase 1	Aak1	-0.717134
Prostaglandin E synthase 3-like 1	Ptges3l1	-0.725242
Globin a1	LOC103694855	-0.727872
Keratin, type I cytoskeletal 10	Krt10	-0.732718
Glucose-6-phosphate isomerase	Gpm6b	-0.738273
Keratin, type II cytoskeletal 1	Krt1	-0.740201
Calcium-transporting ATPase	Atp2a3	-0.744752
Apolipoprotein A-I	Apoa1	-0.75505
Dipeptidylpeptidase 8	Dpp8	-0.761511
Galectin-5	Lgals5	-0.77865
Tropomodulin-2	Tmod2	-0.818304
Thrombospondin 1	Thbs1	-0.818887
Anionic trypsin-2-like	LOC102554637	-0.821594
RCG21066	rCG_21066	-0.83036
Osteopontin	Spp1	-0.883033
Importin subunit alpha	Kpna6	-0.939914
Matrix Gla protein	Mgp	-0.949992
Platelet glycoprotein Ib beta chain	Gp1bb	-0.985738
Coronin 7	Coro7	-1.0073
Uncharacterized protein	LOC100912707	-1.03433
Bone marrow proteoglycan	Prg2	-1.05433
Keratin, type II cytoskeletal 5	Krt5	-1.20467
Dehydrogenase/reductase 7	Dhrs7	-1.28143
Epsilon 2 globin	Hbe2	-1.33216
Seminal vesicle secretory protein 5	Svs5	-1.53876
Seminal vesicle secretory protein 6	Svs6	-1.85127
Seminal vesicle secretory protein 4	Svs4	-3.16592
