# Supplementary material for: A Proteomic Screen to Unravel the Molecular Pathways Associated with Warfarin-Induced or TNAP-Inhibited Arterial Calcification in Rats
Source: Int J Mol Sci. 2023 Feb 11;24(4):3657. doi: 10.3390/ijms24043657 (PMC9963640; doi:10.3390/ijms24043657)
Supplement: Supplementary file 1 [file ijms-24-03657-s001.zip › Supplemental Data_Can-Path-Metabolism_JProteomics.xlsx]

## Sheet: Sheet0
© 2000-2018 QIAGEN. All rights reserved.
Ingenuity Canonical Pathways	-log(p-value)	Ratio	z-score	Downregulated	No change	Upregulated	No overlap with dataset	Molecules
TCA Cycle II (Eukaryotic)	12.8	0.417	3.162	0/24 (0%)	0/24 (0%)	10/24 (42%)	14/24 (58%)	SDHA,SUCLA2,SDHB,CS,ACO2,DLST,DLD,IDH3A,FH,IDH3B
Fatty Acid β-oxidation I	11.3	0.312	3.162	0/32 (0%)	0/32 (0%)	10/32 (31%)	22/32 (69%)	ECHS1,ECI2,HADHB,SLC27A1,EHHADH,ACADM,HADH,HADHA,ACSL1,ACAA2
Isoleucine Degradation I	9.79	0.5	2.646	0/14 (0%)	0/14 (0%)	7/14 (50%)	7/14 (50%)	ECHS1,HADHB,ACAT1,DLD,ACADSB,EHHADH,HADHA
Valine Degradation I	7.18	0.333	2.449	0/18 (0%)	0/18 (0%)	6/18 (33%)	12/18 (67%)	ECHS1,HADHB,DLD,ACADSB,EHHADH,HADHA
Glutaryl-CoA Degradation	5.9	0.312	2.236	0/16 (0%)	0/16 (0%)	5/16 (31%)	11/16 (69%)	HADHB,ACAT1,EHHADH,HADH,HADHA
Glycerol-3-phosphate Shuttle	5.09	0.75	#NUM!	0/4 (0%)	0/4 (0%)	3/4 (75%)	1/4 (25%)	GPD1,GPD2,GPD1L
Tryptophan Degradation III (Eukaryotic)	4.85	0.2	2.236	0/25 (0%)	0/25 (0%)	5/25 (20%)	20/25 (80%)	HADHB,ACAT1,EHHADH,HADH,HADHA
Glycerol Degradation I	4.4	0.5	#NUM!	0/6 (0%)	0/6 (0%)	3/6 (50%)	3/6 (50%)	GPD1,Gk,GPD2
Acetyl-CoA Biosynthesis I (Pyruvate Dehydrogenase Complex)	4.16	0.429	#NUM!	0/7 (0%)	0/7 (0%)	3/7 (43%)	4/7 (57%)	DLAT,DLD,PDHB
Ketogenesis	3.64	0.3	#NUM!	0/10 (0%)	0/10 (0%)	3/10 (30%)	7/10 (70%)	HADHB,ACAT1,HADHA
Ketolysis	3.64	0.3	#NUM!	0/10 (0%)	0/10 (0%)	3/10 (30%)	7/10 (70%)	HADHB,ACAT1,HADHA
Stearate Biosynthesis I (Animals)	3.63	0.114	1.342	1/44 (2%)	0/44 (0%)	4/44 (9%)	39/44 (89%)	ACOT2,FASN,SLC27A1,ACOT7,ACSL1
Mevalonate Pathway I	3.27	0.231	#NUM!	0/13 (0%)	0/13 (0%)	3/13 (23%)	10/13 (77%)	HADHB,ACAT1,HADHA
Fatty Acid β-oxidation III (Unsaturated, Odd Number)	3.02	0.5	#NUM!	0/4 (0%)	0/4 (0%)	2/4 (50%)	2/4 (50%)	ECI2,EHHADH
Mitochondrial L-carnitine Shuttle Pathway	2.91	0.176	#NUM!	0/17 (0%)	0/17 (0%)	3/17 (18%)	14/17 (82%)	CPT2,SLC27A1,ACSL1
Superpathway of Geranylgeranyldiphosphate Biosynthesis I (via Mevalonate)	2.91	0.176	#NUM!	0/17 (0%)	0/17 (0%)	3/17 (18%)	14/17 (82%)	HADHB,ACAT1,HADHA
Ethanol Degradation II	2.91	0.108	2	0/37 (0%)	0/37 (0%)	4/37 (11%)	33/37 (89%)	ALDH4A1,ALDH2,ACSL1,DHRS4
2-ketoglutarate Dehydrogenase Complex	2.8	0.4	#NUM!	0/5 (0%)	0/5 (0%)	2/5 (40%)	3/5 (60%)	DLST,DLD
Oxidative Ethanol Degradation III	2.64	0.143	#NUM!	0/21 (0%)	0/21 (0%)	3/21 (14%)	18/21 (86%)	ALDH4A1,ALDH2,ACSL1
Oxidative Phosphorylation	2.56	0.055	2.449	0/109 (0%)	0/109 (0%)	6/109 (6%)	103/109 (94%)	SDHA,COX6B1,SDHB,NDUFA7,UQCR10,Cox7a2/Cox7a2l2
Ethanol Degradation IV	2.42	0.12	#NUM!	0/25 (0%)	0/25 (0%)	3/25 (12%)	22/25 (88%)	ALDH4A1,ALDH2,ACSL1
Superpathway of Cholesterol Biosynthesis	2.27	0.107	#NUM!	0/28 (0%)	0/28 (0%)	3/28 (11%)	25/28 (89%)	HADHB,ACAT1,HADHA
Acyl-CoA Hydrolysis	2.01	0.167	#NUM!	1/12 (8%)	0/12 (0%)	1/12 (8%)	10/12 (83%)	ACOT2,ACOT7
Fatty Acid Activation	1.94	0.154	#NUM!	0/13 (0%)	0/13 (0%)	2/13 (15%)	11/13 (85%)	SLC27A1,ACSL1
Acetyl-CoA Biosynthesis III (from Citrate)	1.89	1	#NUM!	0/1 (0%)	0/1 (0%)	1/1 (100%)	0/1 (0%)	ACLY
Noradrenaline and Adrenaline Degradation	1.84	0.075	#NUM!	0/40 (0%)	0/40 (0%)	3/40 (8%)	37/40 (93%)	ALDH4A1,ALDH2,DHRS4
Retinol Biosynthesis	1.79	0.0714	#NUM!	0/42 (0%)	0/42 (0%)	3/42 (7%)	39/42 (93%)	RBP1,PNPLA2,DHRS4
Chondroitin Sulfate Degradation (Metazoa)	1.76	0.125	#NUM!	2/16 (13%)	0/16 (0%)	0/16 (0%)	14/16 (88%)	GM2A,ARSB
γ-linolenate Biosynthesis II (Animals)	1.71	0.118	#NUM!	0/17 (0%)	0/17 (0%)	2/17 (12%)	15/17 (88%)	SLC27A1,ACSL1
Histamine Degradation	1.62	0.105	#NUM!	0/19 (0%)	0/19 (0%)	2/19 (11%)	17/19 (89%)	ALDH4A1,ALDH2
Palmitate Biosynthesis I (Animals)	1.6	0.5	#NUM!	0/2 (0%)	0/2 (0%)	1/2 (50%)	1/2 (50%)	FASN
Fatty Acid Biosynthesis Initiation II	1.6	0.5	#NUM!	0/2 (0%)	0/2 (0%)	1/2 (50%)	1/2 (50%)	FASN
The Visual Cycle	1.58	0.1	#NUM!	0/20 (0%)	0/20 (0%)	2/20 (10%)	18/20 (90%)	RBP1,DHRS4
Fatty Acid α-oxidation	1.5	0.0909	#NUM!	0/22 (0%)	0/22 (0%)	2/22 (9%)	20/22 (91%)	ALDH4A1,ALDH2
Putrescine Degradation III	1.46	0.087	#NUM!	0/23 (0%)	0/23 (0%)	2/23 (9%)	21/23 (91%)	ALDH4A1,ALDH2
NADH Repair	1.42	0.333	#NUM!	0/3 (0%)	0/3 (0%)	1/3 (33%)	2/3 (67%)	NAXE
Proline Degradation	1.42	0.333	#NUM!	0/3 (0%)	0/3 (0%)	1/3 (33%)	2/3 (67%)	ALDH4A1
4-hydroxyproline Degradation I	1.42	0.333	#NUM!	0/3 (0%)	0/3 (0%)	1/3 (33%)	2/3 (67%)	ALDH4A1
Biotin-carboxyl Carrier Protein Assembly	1.42	0.333	#NUM!	0/3 (0%)	0/3 (0%)	1/3 (33%)	2/3 (67%)	ACACB
Tryptophan Degradation X (Mammalian, via Tryptamine)	1.4	0.08	#NUM!	0/25 (0%)	0/25 (0%)	2/25 (8%)	23/25 (92%)	ALDH4A1,ALDH2
Gluconeogenesis I	1.37	0.0769	#NUM!	0/26 (0%)	0/26 (0%)	2/26 (8%)	24/26 (92%)	PGAM2,ME1
Retinoate Biosynthesis II	1.3	0.25	#NUM!	0/4 (0%)	0/4 (0%)	1/4 (25%)	3/4 (75%)	RBP1
Branched-chain α-keto acid Dehydrogenase Complex	1.3	0.25	#NUM!	0/4 (0%)	0/4 (0%)	1/4 (25%)	3/4 (75%)	DLD
Phenylethylamine Degradation I	1.3	0.25	#NUM!	0/4 (0%)	0/4 (0%)	1/4 (25%)	3/4 (75%)	ALDH2
Arginine Degradation I (Arginase Pathway)	1.3	0.25	#NUM!	0/4 (0%)	0/4 (0%)	1/4 (25%)	3/4 (75%)	ALDH4A1
Acetate Conversion to Acetyl-CoA	1.3	0.25	#NUM!	0/4 (0%)	0/4 (0%)	1/4 (25%)	3/4 (75%)	ACSL1
Creatine-phosphate Biosynthesis	1.21	0.2	#NUM!	0/5 (0%)	0/5 (0%)	1/5 (20%)	4/5 (80%)	CKM
2-oxobutanoate Degradation I	1.21	0.2	#NUM!	0/5 (0%)	0/5 (0%)	1/5 (20%)	4/5 (80%)	DLD
Retinoate Biosynthesis I	1.16	0.0588	#NUM!	0/34 (0%)	0/34 (0%)	2/34 (6%)	32/34 (94%)	RBP1,DHRS4
Glycine Cleavage Complex	1.13	0.167	#NUM!	0/6 (0%)	0/6 (0%)	1/6 (17%)	5/6 (83%)	DLD
Selenocysteine Biosynthesis II (Archaea and Eukaryotes)	1.13	0.167	#NUM!	1/6 (17%)	0/6 (0%)	0/6 (0%)	5/6 (83%)	SEPHS1
Rapoport-Luebering Glycolytic Shunt	1.13	0.167	#NUM!	0/6 (0%)	0/6 (0%)	1/6 (17%)	5/6 (83%)	PGAM2
Serotonin Degradation	1.12	0.039	#NUM!	0/77 (0%)	0/77 (0%)	3/77 (4%)	74/77 (96%)	ALDH4A1,ALDH2,DHRS4
Dopamine Degradation	1.09	0.0541	#NUM!	0/37 (0%)	0/37 (0%)	2/37 (5%)	35/37 (95%)	ALDH4A1,ALDH2
Pentose Phosphate Pathway (Non-oxidative Branch)	1.07	0.143	#NUM!	0/7 (0%)	0/7 (0%)	1/7 (14%)	6/7 (86%)	TKT
Phosphatidylcholine Biosynthesis I	1.07	0.143	#NUM!	1/7 (14%)	0/7 (0%)	0/7 (0%)	6/7 (86%)	CEPT1
Prostanoid Biosynthesis	0.962	0.111	#NUM!	0/9 (0%)	0/9 (0%)	1/9 (11%)	8/9 (89%)	PTGES2
Phosphatidylethanolamine Biosynthesis II	0.962	0.111	#NUM!	1/9 (11%)	0/9 (0%)	0/9 (0%)	8/9 (89%)	CEPT1
Leucine Degradation I	0.962	0.111	#NUM!	0/9 (0%)	0/9 (0%)	1/9 (11%)	8/9 (89%)	ACADM
Calcium Transport I	0.919	0.1	#NUM!	1/10 (10%)	0/10 (0%)	0/10 (0%)	9/10 (90%)	ATP2A3
Pentose Phosphate Pathway	0.88	0.0909	#NUM!	0/11 (0%)	0/11 (0%)	1/11 (9%)	10/11 (91%)	TKT
Purine Nucleotides De Novo Biosynthesis II	0.88	0.0909	#NUM!	0/11 (0%)	0/11 (0%)	1/11 (9%)	10/11 (91%)	ADSSL1
Choline Biosynthesis III	0.813	0.0769	#NUM!	1/13 (8%)	0/13 (0%)	0/13 (0%)	12/13 (92%)	CEPT1
Phenylalanine Degradation IV (Mammalian, via Side Chain)	0.784	0.0714	#NUM!	0/14 (0%)	0/14 (0%)	1/14 (7%)	13/14 (93%)	ALDH2
Dermatan Sulfate Degradation (Metazoa)	0.707	0.0588	#NUM!	1/17 (6%)	0/17 (0%)	0/17 (0%)	16/17 (94%)	GM2A
D-myo-inositol (1,4,5)-trisphosphate Degradation	0.685	0.0556	#NUM!	1/18 (6%)	0/18 (0%)	0/18 (0%)	17/18 (94%)	INPP5A
Ubiquinol-10 Biosynthesis (Eukaryotic)	0.664	0.0526	#NUM!	0/19 (0%)	0/19 (0%)	1/19 (5%)	18/19 (95%)	ECHDC1
1D-myo-inositol Hexakisphosphate Biosynthesis II (Mammalian)	0.664	0.0526	#NUM!	1/19 (5%)	0/19 (0%)	0/19 (0%)	18/19 (95%)	INPP5A
D-myo-inositol (1,3,4)-trisphosphate Biosynthesis	0.664	0.0526	#NUM!	1/19 (5%)	0/19 (0%)	0/19 (0%)	18/19 (95%)	INPP5A
Pyrimidine Deoxyribonucleotides De Novo Biosynthesis I	0.592	0.0435	#NUM!	0/23 (0%)	0/23 (0%)	1/23 (4%)	22/23 (96%)	PCK1
Glutathione Redox Reactions I	0.576	0.0417	#NUM!	0/24 (0%)	0/24 (0%)	1/24 (4%)	23/24 (96%)	MGST1
Superpathway of D-myo-inositol (1,4,5)-trisphosphate Metabolism	0.576	0.0417	#NUM!	1/24 (4%)	0/24 (0%)	0/24 (0%)	23/24 (96%)	INPP5A
Bupropion Degradation	0.561	0.04	#NUM!	0/25 (0%)	0/25 (0%)	1/25 (4%)	24/25 (96%)	CYP4B1
Glycolysis I	0.547	0.0385	#NUM!	0/26 (0%)	0/26 (0%)	1/26 (4%)	25/26 (96%)	PGAM2
Acetone Degradation I (to Methylglyoxal)	0.495	0.0333	#NUM!	0/30 (0%)	0/30 (0%)	1/30 (3%)	29/30 (97%)	CYP4B1
Glutathione-mediated Detoxification	0.483	0.0323	#NUM!	0/31 (0%)	0/31 (0%)	1/31 (3%)	30/31 (97%)	MGST1
Superpathway of Methionine Degradation	0.422	0.027	#NUM!	0/37 (0%)	0/37 (0%)	1/37 (3%)	36/37 (97%)	DLD
Estrogen Biosynthesis	0.388	0.0244	#NUM!	0/41 (0%)	0/41 (0%)	1/41 (2%)	40/41 (98%)	CYP4B1
Pyrimidine Ribonucleotides Interconversion	0.357	0.0222	#NUM!	0/45 (0%)	0/45 (0%)	1/45 (2%)	44/45 (98%)	PCK1
Triacylglycerol Biosynthesis	0.35	0.0217	#NUM!	1/46 (2%)	0/46 (0%)	0/46 (0%)	45/46 (98%)	DGAT1
Pyrimidine Ribonucleotides De Novo Biosynthesis	0.343	0.0213	#NUM!	0/47 (0%)	0/47 (0%)	1/47 (2%)	46/47 (98%)	PCK1
Triacylglycerol Degradation	0.306	0.0189	#NUM!	0/53 (0%)	0/53 (0%)	1/53 (2%)	52/53 (98%)	PNPLA2
Nicotine Degradation III	0.29	0.0179	#NUM!	0/56 (0%)	0/56 (0%)	1/56 (2%)	55/56 (98%)	CYP4B1
Phospholipases	0.26	0.0161	#NUM!	0/62 (0%)	0/62 (0%)	1/62 (2%)	61/62 (98%)	PLBD1
Melatonin Degradation I	0.247	0.0154	#NUM!	0/65 (0%)	0/65 (0%)	1/65 (2%)	64/65 (98%)	CYP4B1
Nicotine Degradation II	0.247	0.0154	#NUM!	0/65 (0%)	0/65 (0%)	1/65 (2%)	64/65 (98%)	CYP4B1
Superpathway of Melatonin Degradation	0.227	0.0143	#NUM!	0/70 (0%)	0/70 (0%)	1/70 (1%)	69/70 (99%)	CYP4B1
D-myo-inositol-5-phosphate Metabolism	0	0.00621	#NUM!	1/161 (1%)	0/161 (0%)	0/161 (0%)	160/161 (99%)	PDXP
D-myo-inositol (1,4,5,6)-Tetrakisphosphate Biosynthesis	0	0.00699	#NUM!	1/143 (1%)	0/143 (0%)	0/143 (0%)	142/143 (99%)	PDXP
Superpathway of Inositol Phosphate Compounds	0	0.0127	#NUM!	2/236 (1%)	0/236 (0%)	1/236 (0%)	233/236 (99%)	PDXP,IRS1,INPP5A
D-myo-inositol (3,4,5,6)-tetrakisphosphate Biosynthesis	0	0.00699	#NUM!	1/143 (1%)	0/143 (0%)	0/143 (0%)	142/143 (99%)	PDXP
3-phosphoinositide Degradation	0	0.00637	#NUM!	1/157 (1%)	0/157 (0%)	0/157 (0%)	156/157 (99%)	PDXP
3-phosphoinositide Biosynthesis	0	0.00995	#NUM!	1/201 (0%)	0/201 (0%)	1/201 (0%)	199/201 (99%)	PDXP,IRS1
Salvage Pathways of Pyrimidine Ribonucleotides	0	0.0103	#NUM!	0/97 (0%)	0/97 (0%)	1/97 (1%)	96/97 (99%)	PCK1

## Sheet: P1
© 2000-2018 QIAGEN. All rights reserved.
Ingenuity Canonical Pathways	-log(p-value)	Ratio	z-score	Downregulated					Upregulated		Up-Down								Molecules
TCA Cycle II (Eukaryotic)	12.8	0.417	3.162	0					10		10								SDHA,SUCLA2,SDHB,CS,ACO2,DLST,DLD,IDH3A,FH,IDH3B
Fatty Acid β-oxidation I	11.3	0.312	3.162	0					10		10								ECHS1,ECI2,HADHB,SLC27A1,EHHADH,ACADM,HADH,HADHA,ACSL1,ACAA2
Isoleucine Degradation I	9.79	0.5	2.646	0					7		7								ECHS1,HADHB,ACAT1,DLD,ACADSB,EHHADH,HADHA
Valine Degradation I	7.18	0.333	2.449	0					6		6								ECHS1,HADHB,DLD,ACADSB,EHHADH,HADHA
Glutaryl-CoA Degradation	5.9	0.312	2.236	0					5		5								HADHB,ACAT1,EHHADH,HADH,HADHA
Glycerol-3-phosphate Shuttle	5.09	0.75	#NUM!	0					3		3								GPD1,GPD2,GPD1L
Tryptophan Degradation III (Eukaryotic)	4.85	0.2	2.236	0					5		5								HADHB,ACAT1,EHHADH,HADH,HADHA
Glycerol Degradation I	4.4	0.5	#NUM!	0					3		3								GPD1,Gk,GPD2
Acetyl-CoA Biosynthesis I (Pyruvate Dehydrogenase Complex)	4.16	0.429	#NUM!	0					3		3								DLAT,DLD,PDHB
Ketogenesis	3.64	0.3	#NUM!	0					3		3								HADHB,ACAT1,HADHA
Ketolysis	3.64	0.3	#NUM!	0					3		3								HADHB,ACAT1,HADHA
Stearate Biosynthesis I (Animals)	3.63	0.114	1.342	1					4		3								ACOT2,FASN,SLC27A1,ACOT7,ACSL1
Mevalonate Pathway I	3.27	0.231	#NUM!	0					3		3								HADHB,ACAT1,HADHA
Fatty Acid β-oxidation III (Unsaturated, Odd Number)	3.02	0.5	#NUM!	0					2		2								ECI2,EHHADH
Ethanol Degradation II	2.91	0.108	2	0					4		4								ALDH4A1,ALDH2,ACSL1,DHRS4
Mitochondrial L-carnitine Shuttle Pathway	2.91	0.176	#NUM!	0					3		3								CPT2,SLC27A1,ACSL1
Superpathway of Geranylgeranyldiphosphate Biosynthesis I (via Mevalonate)	2.91	0.176	#NUM!	0					3		3								HADHB,ACAT1,HADHA
2-ketoglutarate Dehydrogenase Complex	2.8	0.4	#NUM!	0					2		2								DLST,DLD
Oxidative Ethanol Degradation III	2.64	0.143	#NUM!	0					3		3								ALDH4A1,ALDH2,ACSL1
Oxidative Phosphorylation	2.56	0.055	2.449	0					6		6								SDHA,COX6B1,SDHB,NDUFA7,UQCR10,Cox7a2/Cox7a2l2
Ethanol Degradation IV	2.42	0.12	#NUM!	0					3		3								ALDH4A1,ALDH2,ACSL1
Superpathway of Cholesterol Biosynthesis	2.27	0.107	#NUM!	0					3		3								HADHB,ACAT1,HADHA
Acyl-CoA Hydrolysis	2.01	0.167	#NUM!	1					1		0								ACOT2,ACOT7
Fatty Acid Activation	1.94	0.154	#NUM!	0					2		2								SLC27A1,ACSL1
Noradrenaline and Adrenaline Degradation	1.84	0.075	#NUM!	0					3		3								ALDH4A1,ALDH2,DHRS4
Retinol Biosynthesis	1.79	0.0714	#NUM!	0					3		3								RBP1,PNPLA2,DHRS4
Chondroitin Sulfate Degradation (Metazoa)	1.76	0.125	#NUM!	2					0		-2								GM2A,ARSB
γ-linolenate Biosynthesis II (Animals)	1.71	0.118	#NUM!	0					2		2								SLC27A1,ACSL1
Histamine Degradation	1.62	0.105	#NUM!	0					2		2								ALDH4A1,ALDH2
The Visual Cycle	1.58	0.1	#NUM!	0					2		2								RBP1,DHRS4
Fatty Acid α-oxidation	1.5	0.0909	#NUM!	0					2		2								ALDH4A1,ALDH2
Putrescine Degradation III	1.46	0.087	#NUM!	0					2		2								ALDH4A1,ALDH2
Tryptophan Degradation X (Mammalian, via Tryptamine)	1.4	0.08	#NUM!	0					2		2								ALDH4A1,ALDH2
Gluconeogenesis I	1.37	0.0769	#NUM!	0					2		2								PGAM2,ME1
TCA Cycle II (Eukaryotic)	10
Fatty Acid β-oxidation I	10
Isoleucine Degradation I	7
Valine Degradation I	6
Glutaryl-CoA Degradation	5
Glycerol-3-phosphate Shuttle	3
Tryptophan Degradation III (Eukaryotic)	5
Glycerol Degradation I	3
Acetyl-CoA Biosynthesis I (Pyruvate Dehydrogenase Complex)	3
Ketogenesis	3
TCA Cycle II (Eukaryotic)	12.8	0.417	3.162		TCA Cycle II (Eukaryotic)	3.162
Fatty Acid β-oxidation I	11.3	0.312	3.162		Fatty Acid β-oxidation I	3.162
Isoleucine Degradation I	9.79	0.5	2.646		Isoleucine Degradation I	2.646
Valine Degradation I	7.18	0.333	2.449		Valine Degradation I	2.449
Oxidative Phosphorylation	2.56	0.055	2.449		Oxidative Phosphorylation	2.449
Glutaryl-CoA Degradation	5.9	0.312	2.236		Glutaryl-CoA Degradation	2.236
Tryptophan Degradation III (Eukaryotic)	4.85	0.2	2.236		Tryptophan Degradation III (Eukaryotic)	2.236
Ethanol Degradation II	2.91	0.108	2		Ethanol Degradation II	2
Stearate Biosynthesis I (Animals)	3.63	0.114	1.342		Stearate Biosynthesis I (Animals)	1.342

## Sheet: specific pathways
© 2000-2018 QIAGEN. All rights reserved.
Ingenuity Canonical Pathways	-log(p-value)	Ratio	z-score	Downregulated	No change	Upregulated	No overlap with dataset	Molecules
TCA Cycle II (Eukaryotic)	12.8	0.417	3.162	0/24 (0%)	0/24 (0%)	10/24 (42%)	14/24 (58%)	SDHA	SUCLA2	SDHB	CS	ACO2	DLST	DLD	IDH3A	FH	IDH3B
Fatty Acid β-oxidation I	11.3	0.312	3.162	0/32 (0%)	0/32 (0%)	10/32 (31%)	22/32 (69%)	ECHS1	ECI2	HADHB	SLC27A1	EHHADH	ACADM	HADH	HADHA	ACSL1	ACAA2
					Fatty Acid β-oxidation I					TCA Cycle II (Eukaryotic)
				ACAA2	0.572591				ACO2	0.579388
				ACADM	0.456141				CS	0.418093
				ACSL1	0.637461				DLD	0.426239
				ECHS1	0.415823				DLST	0.442466
				ECI2	0.508675				FH	0.450731
				EHHADH	0.416259				IDH3A	0.516873
				HADH	0.535068				IDH3B	0.47597
				HADHA	0.399197				SDHA	0.477717
				HADHB	0.523668				SDHB	0.417605
				SLC27A1	0.522843				SUCLA2	0.4731
