# Supplementary material for: A Proteomic Screen to Unravel the Molecular Pathways Associated with Warfarin-Induced or TNAP-Inhibited Arterial Calcification in Rats
Source: Int J Mol Sci. 2023 Feb 11;24(4):3657. doi: 10.3390/ijms24043657 (PMC9963640; doi:10.3390/ijms24043657)
Supplement: Supplementary file 1 [file ijms-24-03657-s001.zip › Supplemental Data_Can-Path-Signaling_JProteomics.xlsx]

## Sheet: Sheet0
© 2000-2018 QIAGEN. All rights reserved.
Ingenuity Canonical Pathways	-log(p-value)	Ratio	z-score	Downregulated	No change	Upregulated	No overlap with dataset	Molecules
LXR/RXR Activation	12.6	0.14	-2.673	12/121 (10%)	0/121 (0%)	5/121 (4%)	104/121 (86%)	TTR,HPX,ECHS1,APOA4,CD36,APOA2,AMBP,AHSG,APOC2,SERPINF2,ALB,APOA1,TF,FASN,SERPINA1,GC,HADH
FXR/RXR Activation	10.1	0.119	#NUM!	12/126 (10%)	0/126 (0%)	3/126 (2%)	111/126 (88%)	TTR,HPX,APOA4,APOA2,AMBP,AHSG,APOC2,SERPINF2,ALB,AKT1,APOA1,TF,FASN,SERPINA1,GC
Acute Phase Response Signaling	8.28	0.0882	-0.707	12/170 (7%)	0/170 (0%)	3/170 (2%)	155/170 (91%)	TTR,SERPING1,HPX,FN1,APOA2,AHSG,AMBP,RBP1,SERPINF2,ALB,MTOR,AKT1,APOA1,TF,SERPINA1
GP6 Signaling Pathway	7.75	0.097	0.277	6/134 (4%)	0/134 (0%)	7/134 (5%)	121/134 (90%)	ITGA2B,COL6A2,COL12A1,COL2A1,COL28A1,ITGB3,COL5A1,COL1A1,AKT1,COL6A1,IRS1,COL18A1,COL3A1
Atherosclerosis Signaling	7.07	0.0945	#NUM!	7/127 (6%)	0/127 (0%)	5/127 (4%)	115/127 (91%)	PLBD1,COL1A1,ALB,APOA1,APOA4,APOA2,CD36,COL2A1,SERPINA1,APOC2,COL18A1,COL3A1
Caveolar-mediated Endocytosis Signaling	5.47	0.113	#NUM!	6/71 (8%)	0/71 (0%)	2/71 (3%)	63/71 (89%)	B2M,ALB,ITGA2B,ITGA8,ITGA6,ITGA5,ITGA1,ITGB3
Clathrin-mediated Endocytosis Signaling	4.82	0.058	#NUM!	11/207 (5%)	0/207 (0%)	1/207 (0%)	195/207 (94%)	ALB,APOA1,APOA4,TF,IRS1,APOA2,AAK1,ITGA5,SERPINA1,APOC2,CSNK2B,ITGB3
Reelin Signaling in Neurons	4.63	0.087	#NUM!	4/92 (4%)	0/92 (0%)	4/92 (4%)	84/92 (91%)	ARHGEF12,AKT1,MAPT,IRS1,ITGA6,ITGA5,ITGA1,ITGB3
Hepatic Fibrosis / Hepatic Stellate Cell Activation	4.52	0.0588	#NUM!	6/187 (3%)	0/187 (0%)	5/187 (3%)	176/187 (94%)	COL5A1,COL1A1,COL6A1,FN1,COL6A2,COL12A1,CCL21,COL2A1,COL18A1,COL28A1,COL3A1
TR/RXR Activation	4.43	0.0816	#NUM!	1/98 (1%)	0/98 (0%)	7/98 (7%)	90/98 (92%)	UCP3,MTOR,AKT1,IRS1,FASN,UCP1,PCK1,ME1
Paxillin Signaling	3.99	0.0708	#NUM!	5/113 (4%)	0/113 (0%)	3/113 (3%)	105/113 (93%)	ITGA2B,IRS1,ARHGEF7,ITGA8,ITGA6,ITGA5,ITGA1,ITGB3
PPARα/RXRα Activation	3.96	0.0556	0	2/180 (1%)	0/180 (0%)	8/180 (4%)	170/180 (94%)	ACADL,GPD1,APOA1,GPD2,IRS1,FASN,APOA2,ACOX1,CD36,SLC27A1
LPS/IL-1 Mediated Inhibition of RXR Function	3.85	0.0495	#NUM!	1/222 (0%)	0/222 (0%)	10/222 (5%)	211/222 (95%)	ALDH4A1,ALDH2,MGST1,ACOX1,CPT2,FABP4,FABP5,APOC2,SLC27A1,FABP3,ACSL1
Mitochondrial Dysfunction	3.44	0.0526	#NUM!	0/171 (0%)	0/171 (0%)	9/171 (5%)	162/171 (95%)	SDHA,COX6B1,SDHB,NDUFA7,GPD2,UQCR10,ACO2,Cox7a2/Cox7a2l2,HTRA2
Sirtuin Signaling Pathway	3.4	0.0411	0.905	1/292 (0%)	0/292 (0%)	11/292 (4%)	280/292 (96%)	SDHA,MTOR,SDHB,ACADL,SIRT2,TOMM22,AKT1,PPIF,NDUFA7,PGAM2,PCK1,ACLY
IL-12 Signaling and Production in Macrophages	3.23	0.0548	#NUM!	6/146 (4%)	0/146 (0%)	2/146 (1%)	138/146 (95%)	ALB,APOA1,AKT1,APOA4,IRS1,APOA2,SERPINA1,APOC2
NF-κB Activation by Viruses	3.06	0.069	0	3/87 (3%)	0/87 (0%)	3/87 (3%)	81/87 (93%)	AKT1,IRS1,ITGA6,ITGA5,ITGA1,ITGB3
Dendritic Cell Maturation	3.05	0.0464	1	3/194 (2%)	0/194 (0%)	6/194 (3%)	185/194 (95%)	B2M,COL1A1,AKT1,IRS1,COL2A1,HLA-DQA1,HLA-DQB1,COL18A1,COL3A1
Agrin Interactions at Neuromuscular Junction	2.72	0.0725	-1.342	4/69 (6%)	0/69 (0%)	1/69 (1%)	64/69 (93%)	ARHGEF7,ITGA6,ITGA5,ITGA1,ITGB3
Intrinsic Prothrombin Activation Pathway	2.7	0.0952	1	1/42 (2%)	0/42 (0%)	3/42 (7%)	38/42 (90%)	COL1A1,COL2A1,COL18A1,COL3A1
Integrin Signaling	2.68	0.0411	-0.333	5/219 (2%)	0/219 (0%)	4/219 (2%)	210/219 (96%)	ITGA2B,AKT1,IRS1,ARHGEF7,ITGA8,ITGA6,ITGA5,ITGA1,ITGB3
Sertoli Cell-Sertoli Cell Junction Signaling	2.68	0.0449	#NUM!	5/178 (3%)	0/178 (0%)	3/178 (2%)	170/178 (96%)	DLG1,TUBB3,AKT1,SPTB,ITGA5,AFDN,SPTA1,TUBB4A
Virus Entry via Endocytic Pathways	2.54	0.0545	#NUM!	4/110 (4%)	0/110 (0%)	2/110 (2%)	104/110 (95%)	B2M,IRS1,ITGA6,ITGA5,ITGA1,ITGB3
Production of Nitric Oxide and Reactive Oxygen Species in Macrophages	2.45	0.0412	-1.414	6/194 (3%)	0/194 (0%)	2/194 (1%)	186/194 (96%)	ALB,APOA1,AKT1,APOA4,IRS1,APOA2,SERPINA1,APOC2
Role of Tissue Factor in Cancer	2.28	0.0484	#NUM!	3/124 (2%)	0/124 (0%)	3/124 (2%)	118/124 (95%)	MTOR,AKT1,PDXP,IRS1,ITGA6,ITGB3
IL-4 Signaling	2.25	0.0562	#NUM!	2/89 (2%)	0/89 (0%)	3/89 (3%)	84/89 (94%)	MTOR,AKT1,IRS1,HLA-DQA1,HLA-DQB1
Osteoarthritis Pathway	2.22	0.0377	-1.414	5/212 (2%)	0/212 (0%)	3/212 (1%)	204/212 (96%)	MTOR,SPP1,FN1,ALPP,COL2A1,ITGA5,MYBBP1A,HTRA1
AMPK Signaling	2.17	0.037	0	2/216 (1%)	0/216 (0%)	6/216 (3%)	208/216 (96%)	MTOR,ACACB,AKT1,CKM,IRS1,FASN,CPT2,SMARCD2
Granulocyte Adhesion and Diapedesis	2.06	0.0387	#NUM!	5/181 (3%)	0/181 (0%)	2/181 (1%)	174/181 (96%)	PF4,CCL21,ITGA6,ITGA5,ITGA1,ITGB3,Ccl9
Inhibition of Angiogenesis by TSP1	2.04	0.0882	#NUM!	1/34 (3%)	0/34 (0%)	2/34 (6%)	31/34 (91%)	AKT1,THBS1,CD36
EGF Signaling	1.95	0.0588	0	2/68 (3%)	0/68 (0%)	2/68 (3%)	64/68 (94%)	MTOR,AKT1,IRS1,CSNK2B
Complement System	1.94	0.0811	#NUM!	2/37 (5%)	0/37 (0%)	1/37 (3%)	34/37 (92%)	SERPING1,C8B,C1QC
Agranulocyte Adhesion and Diapedesis	1.91	0.0363	#NUM!	5/193 (3%)	0/193 (0%)	2/193 (1%)	186/193 (96%)	FN1,PF4,CCL21,ITGA6,ITGA5,ITGA1,Ccl9
Antigen Presentation Pathway	1.9	0.0789	#NUM!	2/38 (5%)	0/38 (0%)	1/38 (3%)	35/38 (92%)	B2M,HLA-DQA1,HLA-DQB1
Type II Diabetes Mellitus Signaling	1.84	0.039	0	1/154 (1%)	0/154 (0%)	5/154 (3%)	148/154 (96%)	MTOR,AKT1,IRS1,CD36,SLC27A1,ACSL1
RAN Signaling	1.71	0.118	#NUM!	2/17 (12%)	0/17 (0%)	0/17 (0%)	15/17 (88%)	KPNA3,KPNA6
Germ Cell-Sertoli Cell Junction Signaling	1.62	0.0347	#NUM!	2/173 (1%)	0/173 (0%)	4/173 (2%)	167/173 (97%)	TUBB3,AKT1,IRS1,ITGA6,AFDN,TUBB4A
14-3-3-mediated Signaling	1.58	0.0382	#NUM!	2/131 (2%)	0/131 (0%)	3/131 (2%)	126/131 (96%)	TUBB3,AKT1,MAPT,IRS1,TUBB4A
Amyloid Processing	1.56	0.0588	#NUM!	1/51 (2%)	0/51 (0%)	2/51 (4%)	48/51 (94%)	AKT1,MAPT,CSNK2B
Altered T Cell and B Cell Signaling in Rheumatoid Arthritis	1.55	0.0444	#NUM!	3/90 (3%)	0/90 (0%)	1/90 (1%)	86/90 (96%)	SPP1,CCL21,HLA-DQA1,HLA-DQB1
Docosahexaenoic Acid (DHA) Signaling	1.54	0.0577	#NUM!	0/52 (0%)	0/52 (0%)	3/52 (6%)	49/52 (94%)	AKT1,IRS1,PNPLA2
P2Y Purigenic Receptor Signaling Pathway	1.54	0.0373	0	2/134 (1%)	0/134 (0%)	3/134 (2%)	129/134 (96%)	ITGA2B,AKT1,IRS1,ITGB3,GNG10
Adipogenesis pathway	1.54	0.0373	#NUM!	0/134 (0%)	0/134 (0%)	5/134 (4%)	129/134 (96%)	SIRT2,AKT1,PLIN1,FABP4,RBP1
Acute Myeloid Leukemia Signaling	1.5	0.043	#NUM!	1/93 (1%)	0/93 (0%)	3/93 (3%)	89/93 (96%)	MTOR,AKT1,IRS1,IDH3B
FAK Signaling	1.42	0.0404	#NUM!	2/99 (2%)	0/99 (0%)	2/99 (2%)	95/99 (96%)	AKT1,IRS1,ARHGEF7,ITGA5
ILK Signaling	1.39	0.0305	-0.447	4/197 (2%)	0/197 (0%)	2/197 (1%)	191/197 (97%)	MTOR,FBLIM1,AKT1,FN1,IRS1,ITGB3
Breast Cancer Regulation by Stathmin1	1.32	0.0293	#NUM!	4/205 (2%)	0/205 (0%)	2/205 (1%)	199/205 (97%)	TUBB3,ARHGEF12,IRS1,ARHGEF7,TUBB4A,GNG10
CNTF Signaling	1.31	0.0469	#NUM!	1/64 (2%)	0/64 (0%)	2/64 (3%)	61/64 (95%)	MTOR,AKT1,IRS1
IL-2 Signaling	1.31	0.0469	#NUM!	1/64 (2%)	0/64 (0%)	2/64 (3%)	61/64 (95%)	AKT1,IRS1,CSNK2B
Regulation of eIF4 and p70S6K Signaling	1.29	0.0318	0	2/157 (1%)	0/157 (0%)	3/157 (2%)	152/157 (97%)	MTOR,AKT1,IRS1,ITGA5,EIF2A
Calcium-induced T Lymphocyte Apoptosis	1.28	0.0455	#NUM!	2/66 (3%)	0/66 (0%)	1/66 (2%)	63/66 (95%)	HLA-DQA1,ATP2A3,HLA-DQB1
UVB-Induced MAPK Signaling	1.28	0.0455	#NUM!	1/66 (2%)	0/66 (0%)	2/66 (3%)	63/66 (95%)	MTOR,AKT1,IRS1
Leukocyte Extravasation Signaling	1.27	0.0284	-0.816	3/211 (1%)	0/211 (0%)	3/211 (1%)	205/211 (97%)	IRS1,ITGA6,ITGA5,AFDN,ITGA1,ITGB3
Glioma Signaling	1.23	0.0351	#NUM!	1/114 (1%)	0/114 (0%)	3/114 (3%)	110/114 (96%)	MTOR,AKT1,IRS1,IDH3B
Cdc42 Signaling	1.2	0.0299	#NUM!	3/167 (2%)	0/167 (0%)	2/167 (1%)	162/167 (97%)	B2M,EXOC4,HLA-DQA1,ITGA5,HLA-DQB1
PTEN Signaling	1.18	0.0336	0	2/119 (2%)	0/119 (0%)	2/119 (2%)	115/119 (97%)	AKT1,ITGA5,CSNK2B,MCRS1
Actin Cytoskeleton Signaling	1.15	0.0264	-1.633	5/227 (2%)	0/227 (0%)	1/227 (0%)	221/227 (97%)	ARHGEF12,FN1,IRS1,ARHGEF7,BRK1,ITGA5
iCOS-iCOSL Signaling in T Helper Cells	1.14	0.0325	1	1/123 (1%)	0/123 (0%)	3/123 (2%)	119/123 (97%)	AKT1,IRS1,HLA-DQA1,HLA-DQB1
Coagulation System	1.13	0.0571	#NUM!	2/35 (6%)	0/35 (0%)	0/35 (0%)	33/35 (94%)	SERPINA1,SERPINF2
B Cell Development	1.11	0.0556	#NUM!	1/36 (3%)	0/36 (0%)	1/36 (3%)	34/36 (94%)	HLA-DQA1,HLA-DQB1
Role of Osteoblasts, Osteoclasts and Chondrocytes in Rheumatoid Arthritis	1.1	0.0258	#NUM!	3/233 (1%)	0/233 (0%)	3/233 (1%)	227/233 (97%)	COL1A1,SPP1,AKT1,IRS1,ITGA5,ITGB3
Role of PI3K/AKT Signaling in the Pathogenesis of Influenza	1.1	0.038	#NUM!	1/79 (1%)	0/79 (0%)	2/79 (3%)	76/79 (96%)	KPNA3,AKT1,IRS1
IL-6 Signaling	1.09	0.0312	2	1/128 (1%)	0/128 (0%)	3/128 (2%)	124/128 (97%)	COL1A1,AKT1,IRS1,CSNK2B
Macropinocytosis Signaling	1.07	0.037	#NUM!	2/81 (2%)	0/81 (0%)	1/81 (1%)	78/81 (96%)	IRS1,ITGA5,ITGB3
CD28 Signaling in T Helper Cells	1.05	0.0303	#NUM!	1/132 (1%)	0/132 (0%)	3/132 (2%)	128/132 (97%)	AKT1,IRS1,HLA-DQA1,HLA-DQB1
p70S6K Signaling	1.05	0.0303	1	1/132 (1%)	0/132 (0%)	3/132 (2%)	128/132 (97%)	MTOR,AKT1,MAPT,IRS1
Renal Cell Carcinoma Signaling	1.05	0.0361	#NUM!	0/83 (0%)	0/83 (0%)	3/83 (4%)	80/83 (96%)	AKT1,IRS1,FH
JAK/Stat Signaling	1.05	0.0361	#NUM!	1/83 (1%)	0/83 (0%)	2/83 (2%)	80/83 (96%)	MTOR,AKT1,IRS1
Role of NFAT in Regulation of the Immune Response	1.04	0.0269	1	1/186 (1%)	0/186 (0%)	4/186 (2%)	181/186 (97%)	AKT1,IRS1,HLA-DQA1,HLA-DQB1,GNG10
Iron homeostasis signaling pathway	1.04	0.0301	#NUM!	3/133 (2%)	0/133 (0%)	1/133 (1%)	129/133 (97%)	HBG1,HPX,TF,ACO2
Allograft Rejection Signaling	1.02	0.0353	#NUM!	2/85 (2%)	0/85 (0%)	1/85 (1%)	82/85 (96%)	B2M,HLA-DQA1,HLA-DQB1
Mechanisms of Viral Exit from Host Cells	1.02	0.0488	#NUM!	2/41 (5%)	0/41 (0%)	0/41 (0%)	39/41 (95%)	CHMP2A,CHMP3
FLT3 Signaling in Hematopoietic Progenitor Cells	1	0.0345	#NUM!	1/87 (1%)	0/87 (0%)	2/87 (2%)	84/87 (97%)	MTOR,AKT1,IRS1
PEDF Signaling	1	0.0345	#NUM!	0/87 (0%)	0/87 (0%)	3/87 (3%)	84/87 (97%)	AKT1,IRS1,PNPLA2
Huntington's Disease Signaling	0.993	0.024	#NUM!	1/250 (0%)	0/250 (0%)	5/250 (2%)	244/250 (98%)	SDHA,MTOR,SDHB,AKT1,IRS1,GNG10
Neuregulin Signaling	0.989	0.0341	#NUM!	2/88 (2%)	0/88 (0%)	1/88 (1%)	85/88 (97%)	MTOR,AKT1,ITGA5
HER-2 Signaling in Breast Cancer	0.989	0.0341	#NUM!	1/88 (1%)	0/88 (0%)	2/88 (2%)	85/88 (97%)	AKT1,IRS1,ITGB3
Neuroinflammation Signaling Pathway	0.981	0.0225	1.134	3/311 (1%)	0/311 (0%)	4/311 (1%)	304/311 (98%)	B2M,CD200,AKT1,MAPT,IRS1,HLA-DQA1,HLA-DQB1
Signaling by Rho Family GTPases	0.98	0.0238	-1.342	4/252 (2%)	0/252 (0%)	2/252 (1%)	246/252 (98%)	SEPT5,ARHGEF12,IRS1,ARHGEF7,ITGA5,GNG10
Insulin Receptor Signaling	0.972	0.0284	1	1/141 (1%)	0/141 (0%)	3/141 (2%)	137/141 (97%)	MTOR,AKT1,IRS1,ACLY
IL-8 Signaling	0.965	0.0254	0	2/197 (1%)	0/197 (0%)	3/197 (2%)	192/197 (97%)	MTOR,AKT1,IRS1,ITGB3,GNG10
OX40 Signaling Pathway	0.956	0.033	#NUM!	2/91 (2%)	0/91 (0%)	1/91 (1%)	88/91 (97%)	B2M,HLA-DQA1,HLA-DQB1
Hereditary Breast Cancer Signaling	0.947	0.0278	#NUM!	2/144 (1%)	0/144 (0%)	2/144 (1%)	140/144 (97%)	AKT1,IRS1,SMARCD2,RAD50
Role of Oct4 in Mammalian Embryonic Stem Cell Pluripotency	0.933	0.0435	#NUM!	2/46 (4%)	0/46 (0%)	0/46 (0%)	44/46 (96%)	SPP1,ASH2L
Epithelial Adherens Junction Signaling	0.931	0.0274	#NUM!	2/146 (1%)	0/146 (0%)	2/146 (1%)	142/146 (97%)	TUBB3,AKT1,AFDN,TUBB4A
Autoimmune Thyroid Disease Signaling	0.903	0.0417	#NUM!	1/48 (2%)	0/48 (0%)	1/48 (2%)	46/48 (96%)	HLA-DQA1,HLA-DQB1
Graft-versus-Host Disease Signaling	0.903	0.0417	#NUM!	1/48 (2%)	0/48 (0%)	1/48 (2%)	46/48 (96%)	HLA-DQA1,HLA-DQB1
Prostate Cancer Signaling	0.895	0.0309	#NUM!	1/97 (1%)	0/97 (0%)	2/97 (2%)	94/97 (97%)	MTOR,AKT1,IRS1
ErbB Signaling	0.886	0.0306	#NUM!	1/98 (1%)	0/98 (0%)	2/98 (2%)	95/98 (97%)	MTOR,AKT1,IRS1
CTLA4 Signaling in Cytotoxic T Lymphocytes	0.876	0.0303	#NUM!	1/99 (1%)	0/99 (0%)	2/99 (2%)	96/99 (97%)	B2M,AKT1,IRS1
PAK Signaling	0.857	0.0297	#NUM!	2/101 (2%)	0/101 (0%)	1/101 (1%)	98/101 (97%)	IRS1,ARHGEF7,ITGA5
Glioblastoma Multiforme Signaling	0.814	0.0247	#NUM!	2/162 (1%)	0/162 (0%)	2/162 (1%)	158/162 (98%)	MTOR,AKT1,NF1,IRS1
UVA-Induced MAPK Signaling	0.813	0.0283	#NUM!	2/106 (2%)	0/106 (0%)	1/106 (1%)	103/106 (97%)	MTOR,IRS1,PARP12
IGF-1 Signaling	0.813	0.0283	#NUM!	1/106 (1%)	0/106 (0%)	2/106 (2%)	103/106 (97%)	AKT1,IRS1,CSNK2B
Melanoma Signaling	0.808	0.0364	#NUM!	0/55 (0%)	0/55 (0%)	2/55 (4%)	53/55 (96%)	AKT1,IRS1
DNA Double-Strand Break Repair by Homologous Recombination	0.784	0.0714	#NUM!	1/14 (7%)	0/14 (0%)	0/14 (0%)	13/14 (93%)	RAD50
DNA Double-Strand Break Repair by Non-Homologous End Joining	0.784	0.0714	#NUM!	1/14 (7%)	0/14 (0%)	0/14 (0%)	13/14 (93%)	RAD50
p53 Signaling	0.772	0.027	#NUM!	1/111 (1%)	0/111 (0%)	2/111 (2%)	108/111 (97%)	AKT1,THBS1,IRS1
Nur77 Signaling in T Lymphocytes	0.76	0.0339	#NUM!	1/59 (2%)	0/59 (0%)	1/59 (2%)	57/59 (97%)	HLA-DQA1,HLA-DQB1
Telomere Extension by Telomerase	0.756	0.0667	#NUM!	1/15 (7%)	0/15 (0%)	0/15 (0%)	14/15 (93%)	RAD50
Nitric Oxide Signaling in the Cardiovascular System	0.756	0.0265	#NUM!	1/113 (1%)	0/113 (0%)	2/113 (2%)	110/113 (97%)	AKT1,IRS1,ATP2A3
HGF Signaling	0.74	0.0261	#NUM!	1/115 (1%)	0/115 (0%)	2/115 (2%)	112/115 (97%)	AKT1,IRS1,ITGA5
Vitamin-C Transport	0.731	0.0625	#NUM!	1/16 (6%)	0/16 (0%)	0/16 (0%)	15/16 (94%)	SLC2A3
Parkinson's Signaling	0.731	0.0625	#NUM!	1/16 (6%)	0/16 (0%)	0/16 (0%)	15/16 (94%)	SEPT5
Rac Signaling	0.725	0.0256	#NUM!	2/117 (2%)	0/117 (0%)	1/117 (1%)	114/117 (97%)	IRS1,BRK1,ITGA5
RhoGDI Signaling	0.72	0.0226	#NUM!	3/177 (2%)	0/177 (0%)	1/177 (1%)	173/177 (98%)	ARHGEF12,ARHGEF7,ITGA5,GNG10
HIF1α Signaling	0.718	0.0254	#NUM!	1/118 (1%)	0/118 (0%)	2/118 (2%)	115/118 (97%)	AKT1,IRS1,SLC2A3
Neuroprotective Role of THOP1 in Alzheimer's Disease	0.711	0.0252	#NUM!	1/119 (1%)	0/119 (0%)	2/119 (2%)	116/119 (97%)	MAPT,HTRA2,HTRA1
Endometrial Cancer Signaling	0.706	0.0312	#NUM!	0/64 (0%)	0/64 (0%)	2/64 (3%)	62/64 (97%)	AKT1,IRS1
Lymphotoxin β Receptor Signaling	0.677	0.0299	#NUM!	0/67 (0%)	0/67 (0%)	2/67 (3%)	65/67 (97%)	AKT1,IRS1
Eicosanoid Signaling	0.677	0.0299	#NUM!	0/67 (0%)	0/67 (0%)	2/67 (3%)	65/67 (97%)	PLBD1,PTGES2
PI3K/AKT Signaling	0.669	0.024	#NUM!	2/125 (2%)	0/125 (0%)	1/125 (1%)	122/125 (98%)	MTOR,AKT1,ITGA5
DNA damage-induced 14-3-3σ Signaling	0.664	0.0526	#NUM!	0/19 (0%)	0/19 (0%)	1/19 (5%)	18/19 (95%)	AKT1
ErbB2-ErbB3 Signaling	0.658	0.029	#NUM!	0/69 (0%)	0/69 (0%)	2/69 (3%)	67/69 (97%)	AKT1,IRS1
Remodeling of Epithelial Adherens Junctions	0.658	0.029	#NUM!	2/69 (3%)	0/69 (0%)	0/69 (0%)	67/69 (97%)	TUBB3,TUBB4A
Axonal Guidance Signaling	0.651	0.0177	#NUM!	5/453 (1%)	0/453 (0%)	3/453 (1%)	445/453 (98%)	TUBB3,ARHGEF12,AKT1,IRS1,ARHGEF7,ITGA5,TUBB4A,GNG10
Myc Mediated Apoptosis Signaling	0.648	0.0286	#NUM!	0/70 (0%)	0/70 (0%)	2/70 (3%)	68/70 (97%)	AKT1,IRS1
Glioma Invasiveness Signaling	0.648	0.0286	#NUM!	1/70 (1%)	0/70 (0%)	1/70 (1%)	68/70 (97%)	IRS1,ITGB3
RAR Activation	0.648	0.0211	#NUM!	2/190 (1%)	0/190 (0%)	2/190 (1%)	186/190 (98%)	AKT1,SMARCD2,CSNK2B,RBP1
NRF2-mediated Oxidative Stress Response	0.632	0.0207	#NUM!	1/193 (1%)	0/193 (0%)	3/193 (2%)	189/193 (98%)	CUL3,MGST1,AKT1,IRS1
Role of MAPK Signaling in the Pathogenesis of Influenza	0.631	0.0278	#NUM!	0/72 (0%)	0/72 (0%)	2/72 (3%)	70/72 (97%)	PLBD1,AKT1
ErbB4 Signaling	0.631	0.0278	#NUM!	0/72 (0%)	0/72 (0%)	2/72 (3%)	70/72 (97%)	AKT1,IRS1
Phagosome Formation	0.63	0.0229	#NUM!	2/131 (2%)	0/131 (0%)	1/131 (1%)	128/131 (98%)	FN1,IRS1,ITGA5
Gap Junction Signaling	0.622	0.0205	#NUM!	2/195 (1%)	0/195 (0%)	2/195 (1%)	191/195 (98%)	TUBB3,AKT1,IRS1,TUBB4A
T Helper Cell Differentiation	0.622	0.0274	#NUM!	1/73 (1%)	0/73 (0%)	1/73 (1%)	71/73 (97%)	HLA-DQA1,HLA-DQB1
GM-CSF Signaling	0.622	0.0274	#NUM!	0/73 (0%)	0/73 (0%)	2/73 (3%)	71/73 (97%)	AKT1,IRS1
Th1 Pathway	0.606	0.0222	#NUM!	1/135 (1%)	0/135 (0%)	2/135 (1%)	132/135 (98%)	IRS1,HLA-DQA1,HLA-DQB1
TREM1 Signaling	0.605	0.0267	#NUM!	1/75 (1%)	0/75 (0%)	1/75 (1%)	73/75 (97%)	AKT1,ITGA5
IL-15 Signaling	0.597	0.0263	#NUM!	0/76 (0%)	0/76 (0%)	2/76 (3%)	74/76 (97%)	AKT1,IRS1
Antiproliferative Role of Somatostatin Receptor 2	0.597	0.0263	#NUM!	0/76 (0%)	0/76 (0%)	2/76 (3%)	74/76 (97%)	IRS1,GNG10
Non-Small Cell Lung Cancer Signaling	0.589	0.026	#NUM!	0/77 (0%)	0/77 (0%)	2/77 (3%)	75/77 (97%)	AKT1,IRS1
Neurotrophin/TRK Signaling	0.589	0.026	#NUM!	0/77 (0%)	0/77 (0%)	2/77 (3%)	75/77 (97%)	AKT1,IRS1
Angiopoietin Signaling	0.581	0.0256	#NUM!	0/78 (0%)	0/78 (0%)	2/78 (3%)	76/78 (97%)	AKT1,IRS1
IL-17A Signaling in Airway Cells	0.581	0.0256	#NUM!	0/78 (0%)	0/78 (0%)	2/78 (3%)	76/78 (97%)	AKT1,IRS1
Thrombin Signaling	0.579	0.0196	#NUM!	1/204 (0%)	0/204 (0%)	3/204 (1%)	200/204 (98%)	ARHGEF12,AKT1,IRS1,GNG10
IL-22 Signaling	0.576	0.0417	#NUM!	0/24 (0%)	0/24 (0%)	1/24 (4%)	23/24 (96%)	AKT1
Glucocorticoid Receptor Signaling	0.575	0.0177	#NUM!	3/339 (1%)	0/339 (0%)	3/339 (1%)	333/339 (98%)	AKT1,IRS1,SMARCD2,KRT5,PCK1,KRT1
FcγRIIB Signaling in B Lymphocytes	0.573	0.0253	#NUM!	0/79 (0%)	0/79 (0%)	2/79 (3%)	77/79 (97%)	AKT1,IRS1
Aryl Hydrocarbon Receptor Signaling	0.571	0.0213	#NUM!	0/141 (0%)	0/141 (0%)	3/141 (2%)	138/141 (98%)	ALDH4A1,ALDH2,MGST1
Role of BRCA1 in DNA Damage Response	0.566	0.025	#NUM!	2/80 (3%)	0/80 (0%)	0/80 (0%)	78/80 (98%)	SMARCD2,RAD50
Estrogen-Dependent Breast Cancer Signaling	0.566	0.025	#NUM!	0/80 (0%)	0/80 (0%)	2/80 (3%)	78/80 (98%)	AKT1,IRS1
Erythropoietin Signaling	0.558	0.0247	#NUM!	0/81 (0%)	0/81 (0%)	2/81 (2%)	79/81 (98%)	AKT1,IRS1
Ovarian Cancer Signaling	0.555	0.0208	#NUM!	1/144 (1%)	0/144 (0%)	2/144 (1%)	141/144 (98%)	MTOR,AKT1,IRS1
Lipid Antigen Presentation by CD1	0.547	0.0385	#NUM!	1/26 (4%)	0/26 (0%)	0/26 (0%)	25/26 (96%)	B2M
IL-3 Signaling	0.544	0.0241	#NUM!	0/83 (0%)	0/83 (0%)	2/83 (2%)	81/83 (98%)	AKT1,IRS1
Phagosome Maturation	0.533	0.0203	#NUM!	3/148 (2%)	0/148 (0%)	0/148 (0%)	145/148 (98%)	B2M,TUBB3,TUBB4A
IL-17 Signaling	0.529	0.0235	#NUM!	0/85 (0%)	0/85 (0%)	2/85 (2%)	83/85 (98%)	AKT1,IRS1
Small Cell Lung Cancer Signaling	0.529	0.0235	#NUM!	0/85 (0%)	0/85 (0%)	2/85 (2%)	83/85 (98%)	AKT1,IRS1
Th2 Pathway	0.523	0.02	#NUM!	1/150 (1%)	0/150 (0%)	2/150 (1%)	147/150 (98%)	IRS1,HLA-DQA1,HLA-DQB1
Leptin Signaling in Obesity	0.523	0.0233	#NUM!	0/86 (0%)	0/86 (0%)	2/86 (2%)	84/86 (98%)	AKT1,IRS1
VEGF Family Ligand-Receptor Interactions	0.509	0.0227	#NUM!	0/88 (0%)	0/88 (0%)	2/88 (2%)	86/88 (98%)	AKT1,IRS1
EIF2 Signaling	0.506	0.0181	0	1/221 (0%)	0/221 (0%)	3/221 (1%)	217/221 (98%)	AKT1,IRS1,RPL37A,EIF2A
Xenobiotic Metabolism Signaling	0.506	0.0172	#NUM!	1/290 (0%)	0/290 (0%)	4/290 (1%)	285/290 (98%)	CUL3,ALDH4A1,ALDH2,MGST1,IRS1
PDGF Signaling	0.496	0.0222	#NUM!	1/90 (1%)	0/90 (0%)	1/90 (1%)	88/90 (98%)	IRS1,CSNK2B
FGF Signaling	0.49	0.022	#NUM!	0/91 (0%)	0/91 (0%)	2/91 (2%)	89/91 (98%)	AKT1,IRS1
IL-7 Signaling Pathway	0.49	0.022	#NUM!	0/91 (0%)	0/91 (0%)	2/91 (2%)	89/91 (98%)	AKT1,IRS1
Relaxin Signaling	0.485	0.019	#NUM!	0/158 (0%)	0/158 (0%)	3/158 (2%)	155/158 (98%)	AKT1,IRS1,GNG10
Systemic Lupus Erythematosus Signaling	0.482	0.0176	#NUM!	2/227 (1%)	0/227 (0%)	2/227 (1%)	223/227 (98%)	MTOR,AKT1,IRS1,C8B
PKCθ Signaling in T Lymphocytes	0.48	0.0189	#NUM!	1/159 (1%)	0/159 (0%)	2/159 (1%)	156/159 (98%)	IRS1,HLA-DQA1,HLA-DQB1
Ceramide Signaling	0.477	0.0215	#NUM!	0/93 (0%)	0/93 (0%)	2/93 (2%)	91/93 (98%)	AKT1,IRS1
Death Receptor Signaling	0.477	0.0215	#NUM!	1/93 (1%)	0/93 (0%)	1/93 (1%)	91/93 (98%)	HTRA2,PARP12
Cytotoxic T Lymphocyte-mediated Apoptosis of Target Cells	0.472	0.0312	#NUM!	1/32 (3%)	0/32 (0%)	0/32 (0%)	31/32 (97%)	B2M
G Protein Signaling Mediated by Tubby	0.472	0.0312	#NUM!	0/32 (0%)	0/32 (0%)	1/32 (3%)	31/32 (97%)	GNG10
Gαq Signaling	0.471	0.0186	#NUM!	0/161 (0%)	0/161 (0%)	3/161 (2%)	158/161 (98%)	AKT1,IRS1,GNG10
Communication between Innate and Adaptive Immune Cells	0.465	0.0211	#NUM!	1/95 (1%)	0/95 (0%)	1/95 (1%)	93/95 (98%)	B2M,Ccl9
CXCR4 Signaling	0.453	0.0182	#NUM!	0/165 (0%)	0/165 (0%)	3/165 (2%)	162/165 (98%)	AKT1,IRS1,GNG10
Cardiac Hypertrophy Signaling	0.453	0.017	#NUM!	1/235 (0%)	0/235 (0%)	3/235 (1%)	231/235 (98%)	MTOR,AKT1,IRS1,GNG10
Role of JAK2 in Hormone-like Cytokine Signaling	0.451	0.0294	#NUM!	0/34 (0%)	0/34 (0%)	1/34 (3%)	33/34 (97%)	IRS1
CDK5 Signaling	0.443	0.0202	#NUM!	0/99 (0%)	0/99 (0%)	2/99 (2%)	97/99 (98%)	MAPT,ITGA6
Tec Kinase Signaling	0.432	0.0176	#NUM!	1/170 (1%)	0/170 (0%)	2/170 (1%)	167/170 (98%)	IRS1,ITGA5,GNG10
Phospholipase C Signaling	0.429	0.0165	#NUM!	3/242 (1%)	0/242 (0%)	1/242 (0%)	238/242 (98%)	ARHGEF12,ARHGEF7,ITGA5,GNG10
RANK Signaling in Osteoclasts	0.426	0.0196	#NUM!	0/102 (0%)	0/102 (0%)	2/102 (2%)	100/102 (98%)	AKT1,IRS1
VEGF Signaling	0.421	0.0194	#NUM!	0/103 (0%)	0/103 (0%)	2/103 (2%)	101/103 (98%)	AKT1,IRS1
Ephrin Receptor Signaling	0.413	0.0171	#NUM!	1/175 (1%)	0/175 (0%)	2/175 (1%)	172/175 (98%)	AKT1,ITGA5,GNG10
Molecular Mechanisms of Cancer	0.41	0.0152	#NUM!	4/394 (1%)	0/394 (0%)	2/394 (1%)	388/394 (98%)	ARHGEF12,AKT1,NF1,IRS1,ARHGEF7,ITGA5
Chronic Myeloid Leukemia Signaling	0.406	0.0189	#NUM!	0/106 (0%)	0/106 (0%)	2/106 (2%)	104/106 (98%)	AKT1,IRS1
Mouse Embryonic Stem Cell Pluripotency	0.406	0.0189	#NUM!	0/106 (0%)	0/106 (0%)	2/106 (2%)	104/106 (98%)	AKT1,IRS1
Antioxidant Action of Vitamin C	0.396	0.0185	#NUM!	1/108 (1%)	0/108 (0%)	1/108 (1%)	106/108 (98%)	PLBD1,SLC2A3
NF-κB Signaling	0.39	0.0166	#NUM!	1/181 (1%)	0/181 (0%)	2/181 (1%)	178/181 (98%)	AKT1,IRS1,CSNK2B
Role of PKR in Interferon Induction and Antiviral Response	0.388	0.0244	#NUM!	0/41 (0%)	0/41 (0%)	1/41 (2%)	40/41 (98%)	AKT1
Gαs Signaling	0.387	0.0182	#NUM!	1/110 (1%)	0/110 (0%)	1/110 (1%)	108/110 (98%)	ADD2,GNG10
Amyotrophic Lateral Sclerosis Signaling	0.382	0.018	#NUM!	1/111 (1%)	0/111 (0%)	1/111 (1%)	109/111 (98%)	PRPH,IRS1
Type I Diabetes Mellitus Signaling	0.382	0.018	#NUM!	1/111 (1%)	0/111 (0%)	1/111 (1%)	109/111 (98%)	HLA-DQA1,HLA-DQB1
Telomerase Signaling	0.382	0.018	#NUM!	0/111 (0%)	0/111 (0%)	2/111 (2%)	109/111 (98%)	AKT1,IRS1
Th1 and Th2 Activation Pathway	0.376	0.0162	#NUM!	1/185 (1%)	0/185 (0%)	2/185 (1%)	182/185 (98%)	IRS1,HLA-DQA1,HLA-DQB1
Role of p14/p19ARF in Tumor Suppression	0.372	0.0233	#NUM!	0/43 (0%)	0/43 (0%)	1/43 (2%)	42/43 (98%)	IRS1
G Beta Gamma Signaling	0.368	0.0175	#NUM!	0/114 (0%)	0/114 (0%)	2/114 (2%)	112/114 (98%)	AKT1,GNG10
IL-9 Signaling	0.357	0.0222	#NUM!	0/45 (0%)	0/45 (0%)	1/45 (2%)	44/45 (98%)	IRS1
B Cell Receptor Signaling	0.352	0.0156	#NUM!	1/192 (1%)	0/192 (0%)	2/192 (1%)	189/192 (98%)	MTOR,AKT1,IRS1
Fc Epsilon RI Signaling	0.347	0.0168	#NUM!	0/119 (0%)	0/119 (0%)	2/119 (2%)	117/119 (98%)	AKT1,IRS1
Pancreatic Adenocarcinoma Signaling	0.343	0.0167	#NUM!	0/120 (0%)	0/120 (0%)	2/120 (2%)	118/120 (98%)	AKT1,IRS1
NGF Signaling	0.339	0.0165	#NUM!	0/121 (0%)	0/121 (0%)	2/121 (2%)	119/121 (98%)	AKT1,IRS1
Natural Killer Cell Signaling	0.335	0.0164	#NUM!	0/122 (0%)	0/122 (0%)	2/122 (2%)	120/122 (98%)	AKT1,IRS1
Role of NANOG in Mammalian Embryonic Stem Cell Pluripotency	0.335	0.0164	#NUM!	0/122 (0%)	0/122 (0%)	2/122 (2%)	120/122 (98%)	AKT1,IRS1
fMLP Signaling in Neutrophils	0.331	0.0163	#NUM!	0/123 (0%)	0/123 (0%)	2/123 (2%)	121/123 (98%)	IRS1,GNG10
Cancer Drug Resistance By Drug Efflux	0.33	0.0204	#NUM!	0/49 (0%)	0/49 (0%)	1/49 (2%)	48/49 (98%)	AKT1
RhoA Signaling	0.327	0.0161	#NUM!	2/124 (2%)	0/124 (0%)	0/124 (0%)	122/124 (98%)	SEPT5,ARHGEF12
mTOR Signaling	0.324	0.0149	#NUM!	1/201 (0%)	0/201 (0%)	2/201 (1%)	198/201 (99%)	MTOR,AKT1,IRS1
Sphingosine-1-phosphate Signaling	0.323	0.016	#NUM!	0/125 (0%)	0/125 (0%)	2/125 (2%)	123/125 (98%)	AKT1,IRS1
Estrogen Receptor Signaling	0.312	0.0156	#NUM!	0/128 (0%)	0/128 (0%)	2/128 (2%)	126/128 (98%)	THRAP3,PCK1
Calcium Signaling	0.309	0.0146	#NUM!	3/206 (1%)	0/206 (0%)	0/206 (0%)	203/206 (99%)	Tpm4,ATP2A3,CASQ2
Semaphorin Signaling in Neurons	0.306	0.0189	#NUM!	1/53 (2%)	0/53 (0%)	0/53 (0%)	52/53 (98%)	ARHGEF12
CCR3 Signaling in Eosinophils	0.305	0.0154	#NUM!	0/130 (0%)	0/130 (0%)	2/130 (2%)	128/130 (98%)	IRS1,GNG10
PI3K Signaling in B Lymphocytes	0.305	0.0154	#NUM!	0/130 (0%)	0/130 (0%)	2/130 (2%)	128/130 (98%)	AKT1,IRS1
Unfolded protein response	0.295	0.0182	#NUM!	0/55 (0%)	0/55 (0%)	1/55 (2%)	54/55 (98%)	EIF2A
HMGB1 Signaling	0.294	0.015	#NUM!	0/133 (0%)	0/133 (0%)	2/133 (2%)	131/133 (98%)	AKT1,IRS1
CREB Signaling in Neurons	0.293	0.0142	#NUM!	0/212 (0%)	0/212 (0%)	3/212 (1%)	209/212 (99%)	AKT1,IRS1,GNG10
Actin Nucleation by ARP-WASP Complex	0.29	0.0179	#NUM!	1/56 (2%)	0/56 (0%)	0/56 (0%)	55/56 (98%)	ITGA5
Gα12/13 Signaling	0.288	0.0148	#NUM!	0/135 (0%)	0/135 (0%)	2/135 (1%)	133/135 (99%)	AKT1,IRS1
Role of CHK Proteins in Cell Cycle Checkpoint Control	0.284	0.0175	#NUM!	1/57 (2%)	0/57 (0%)	0/57 (0%)	56/57 (98%)	RAD50
Regulation of Cellular Mechanics by Calpain Protease	0.284	0.0175	#NUM!	1/57 (2%)	0/57 (0%)	0/57 (0%)	56/57 (98%)	ITGA5
Role of Pattern Recognition Receptors in Recognition of Bacteria and Viruses	0.281	0.0146	#NUM!	0/137 (0%)	0/137 (0%)	2/137 (1%)	135/137 (99%)	IRS1,C1QC
Role of NFAT in Cardiac Hypertrophy	0.275	0.0137	#NUM!	0/219 (0%)	0/219 (0%)	3/219 (1%)	216/219 (99%)	AKT1,IRS1,GNG10
Ephrin A Signaling	0.269	0.0167	#NUM!	0/60 (0%)	0/60 (0%)	1/60 (2%)	59/60 (98%)	IRS1
Cardiac β-adrenergic Signaling	0.268	0.0142	#NUM!	1/141 (1%)	0/141 (0%)	1/141 (1%)	139/141 (99%)	ATP2A3,GNG10
Induction of Apoptosis by HIV1	0.265	0.0164	#NUM!	0/61 (0%)	0/61 (0%)	1/61 (2%)	60/61 (98%)	HTRA2
Human Embryonic Stem Cell Pluripotency	0.262	0.014	#NUM!	0/143 (0%)	0/143 (0%)	2/143 (1%)	141/143 (99%)	AKT1,IRS1
Retinoic acid Mediated Apoptosis Signaling	0.26	0.0161	#NUM!	1/62 (2%)	0/62 (0%)	0/62 (0%)	61/62 (98%)	PARP12
autophagy	0.26	0.0161	#NUM!	1/62 (2%)	0/62 (0%)	0/62 (0%)	61/62 (98%)	MTOR
PXR/RXR Activation	0.247	0.0154	#NUM!	0/65 (0%)	0/65 (0%)	1/65 (2%)	64/65 (98%)	AKT1
Thrombopoietin Signaling	0.247	0.0154	#NUM!	0/65 (0%)	0/65 (0%)	1/65 (2%)	64/65 (98%)	IRS1
Role of Macrophages, Fibroblasts and Endothelial Cells in Rheumatoid Arthritis	0.246	0.0128	#NUM!	2/313 (1%)	0/313 (0%)	2/313 (1%)	309/313 (99%)	AKT1,FN1,IRS1,Prss1 (includes others)
ERK5 Signaling	0.243	0.0152	#NUM!	0/66 (0%)	0/66 (0%)	1/66 (2%)	65/66 (98%)	AKT1
Role of IL-17A in Arthritis	0.23	0.0145	#NUM!	0/69 (0%)	0/69 (0%)	1/69 (1%)	68/69 (99%)	IRS1
Role of JAK1 and JAK3 in γc Cytokine Signaling	0.223	0.0141	#NUM!	0/71 (0%)	0/71 (0%)	1/71 (1%)	70/71 (99%)	IRS1
MSP-RON Signaling Pathway	0.219	0.0139	#NUM!	0/72 (0%)	0/72 (0%)	1/72 (1%)	71/72 (99%)	IRS1
Ephrin B Signaling	0.215	0.0137	#NUM!	0/73 (0%)	0/73 (0%)	1/73 (1%)	72/73 (99%)	GNG10
Hypoxia Signaling in the Cardiovascular System	0.208	0.0133	#NUM!	0/75 (0%)	0/75 (0%)	1/75 (1%)	74/75 (99%)	AKT1
GDNF Family Ligand-Receptor Interactions	0.205	0.0132	#NUM!	0/76 (0%)	0/76 (0%)	1/76 (1%)	75/76 (99%)	IRS1
VDR/RXR Activation	0.198	0.0128	#NUM!	1/78 (1%)	0/78 (0%)	0/78 (0%)	77/78 (99%)	SPP1
Synaptic Long Term Depression	0	0.00575	#NUM!	0/174 (0%)	0/174 (0%)	1/174 (1%)	173/174 (99%)	PLBD1
Tight Junction Signaling	0	0.012	#NUM!	0/167 (0%)	0/167 (0%)	2/167 (1%)	165/167 (99%)	AKT1,AFDN
Regulation of Actin-based Motility by Rho	0	0.0111	#NUM!	1/90 (1%)	0/90 (0%)	0/90 (0%)	89/90 (99%)	ITGA5
α-Adrenergic Signaling	0	0.0115	#NUM!	0/87 (0%)	0/87 (0%)	1/87 (1%)	86/87 (99%)	GNG10
Fcγ Receptor-mediated Phagocytosis in Macrophages and Monocytes	0	0.0108	#NUM!	0/93 (0%)	0/93 (0%)	1/93 (1%)	92/93 (99%)	AKT1
LPS-stimulated MAPK Signaling	0	0.0115	#NUM!	0/87 (0%)	0/87 (0%)	1/87 (1%)	86/87 (99%)	IRS1
CCR5 Signaling in Macrophages	0	0.0105	#NUM!	0/95 (0%)	0/95 (0%)	1/95 (1%)	94/95 (99%)	GNG10
CD40 Signaling	0	0.0127	#NUM!	0/79 (0%)	0/79 (0%)	1/79 (1%)	78/79 (99%)	IRS1
Neuropathic Pain Signaling In Dorsal Horn Neurons	0	0.0087	#NUM!	0/115 (0%)	0/115 (0%)	1/115 (1%)	114/115 (99%)	IRS1
Endothelin-1 Signaling	0	0.0105	#NUM!	0/190 (0%)	0/190 (0%)	2/190 (1%)	188/190 (99%)	PLBD1,IRS1
Renin-Angiotensin Signaling	0	0.0082	#NUM!	0/122 (0%)	0/122 (0%)	1/122 (1%)	121/122 (99%)	IRS1
Corticotropin Releasing Hormone Signaling	0	0.00719	#NUM!	1/139 (1%)	0/139 (0%)	0/139 (0%)	138/139 (99%)	KRT1
Melanocyte Development and Pigmentation Signaling	0	0.0102	#NUM!	0/98 (0%)	0/98 (0%)	1/98 (1%)	97/98 (99%)	IRS1
ATM Signaling	0	0.0102	#NUM!	1/98 (1%)	0/98 (0%)	0/98 (0%)	97/98 (99%)	RAD50
Androgen Signaling	0	0.0073	#NUM!	0/137 (0%)	0/137 (0%)	1/137 (1%)	136/137 (99%)	GNG10
Aldosterone Signaling in Epithelial Cells	0	0.0119	#NUM!	0/168 (0%)	0/168 (0%)	2/168 (1%)	166/168 (99%)	IRS1,HSPE1
Growth Hormone Signaling	0	0.0118	#NUM!	0/85 (0%)	0/85 (0%)	1/85 (1%)	84/85 (99%)	IRS1
Prolactin Signaling	0	0.012	#NUM!	0/83 (0%)	0/83 (0%)	1/83 (1%)	82/83 (99%)	IRS1
Bladder Cancer Signaling	0	0.0114	#NUM!	1/88 (1%)	0/88 (0%)	0/88 (0%)	87/88 (99%)	THBS1
Colorectal Cancer Metastasis Signaling	0	0.0121	#NUM!	0/248 (0%)	0/248 (0%)	3/248 (1%)	245/248 (99%)	AKT1,IRS1,GNG10
Protein Kinase A Signaling	0	0.00499	#NUM!	1/401 (0%)	0/401 (0%)	1/401 (0%)	399/401 (100%)	ADD2,GNG10
IL-1 Signaling	0	0.0109	#NUM!	0/92 (0%)	0/92 (0%)	1/92 (1%)	91/92 (99%)	GNG10
Dopamine-DARPP32 Feedback in cAMP Signaling	0	0.0061	#NUM!	1/164 (1%)	0/164 (0%)	0/164 (0%)	163/164 (99%)	ATP2A3
eNOS Signaling	0	0.0116	#NUM!	0/172 (0%)	0/172 (0%)	2/172 (1%)	170/172 (99%)	AKT1,IRS1
Gαi Signaling	0	0.00833	#NUM!	0/120 (0%)	0/120 (0%)	1/120 (1%)	119/120 (99%)	GNG10
Regulation of the Epithelial-Mesenchymal Transition Pathway	0	0.0106	#NUM!	0/189 (0%)	0/189 (0%)	2/189 (1%)	187/189 (99%)	AKT1,IRS1
Sperm Motility	0	0.00787	#NUM!	0/127 (0%)	0/127 (0%)	1/127 (1%)	126/127 (99%)	PLBD1
HIPPO signaling	0	0.0115	#NUM!	0/87 (0%)	0/87 (0%)	1/87 (1%)	86/87 (99%)	DLG1
ERK/MAPK Signaling	0	0.01	#NUM!	1/200 (1%)	0/200 (0%)	1/200 (1%)	198/200 (99%)	IRS1,ITGA5
SAPK/JNK Signaling	0	0.00962	#NUM!	0/104 (0%)	0/104 (0%)	1/104 (1%)	103/104 (99%)	IRS1
Protein Ubiquitination Pathway	0	0.00755	#NUM!	1/265 (0%)	0/265 (0%)	1/265 (0%)	263/265 (99%)	B2M,HSPE1
Wnt/β-catenin Signaling	0	0.0116	#NUM!	1/172 (1%)	0/172 (0%)	1/172 (1%)	170/172 (99%)	AKT1,CSNK2B
p38 MAPK Signaling	0	0.00833	#NUM!	0/120 (0%)	0/120 (0%)	1/120 (1%)	119/120 (99%)	MAPT
Apoptosis Signaling	0	0.0111	#NUM!	0/90 (0%)	0/90 (0%)	1/90 (1%)	89/90 (99%)	HTRA2
T Cell Receptor Signaling	0	0.00917	#NUM!	0/109 (0%)	0/109 (0%)	1/109 (1%)	108/109 (99%)	IRS1
G-Protein Coupled Receptor Signaling	0	0.00722	#NUM!	0/277 (0%)	0/277 (0%)	2/277 (1%)	275/277 (99%)	AKT1,IRS1
GPCR-Mediated Nutrient Sensing in Enteroendocrine Cells	0	0.00893	#NUM!	0/112 (0%)	0/112 (0%)	1/112 (1%)	111/112 (99%)	GNG10
Opioid Signaling Pathway	0	0.00412	#NUM!	0/243 (0%)	0/243 (0%)	1/243 (0%)	242/243 (100%)	AKT1
Adrenomedullin signaling pathway	0	0.0103	#NUM!	0/194 (0%)	0/194 (0%)	2/194 (1%)	192/194 (99%)	AKT1,IRS1

## Sheet: Sheet1
© 2000-2018 QIAGEN. All rights reserved.
Ingenuity Canonical Pathways	-log(p-value)	Ratio	z-score	Downregulated	Upregulated	Up-Down	Molecules
Clathrin-mediated Endocytosis Signaling	4.82	0.058	#NUM!	11	1	-10	ALB,APOA1,APOA4,TF,IRS1,APOA2,AAK1,ITGA5,SERPINA1,APOC2,CSNK2B,ITGB3
FXR/RXR Activation	10.1	0.119	#NUM!	12	3	-9	TTR,HPX,APOA4,APOA2,AMBP,AHSG,APOC2,SERPINF2,ALB,AKT1,APOA1,TF,FASN,SERPINA1,GC
Caveolar-mediated Endocytosis Signaling	5.47	0.113	#NUM!	6	2	-4	B2M,ALB,ITGA2B,ITGA8,ITGA6,ITGA5,ITGA1,ITGB3
IL-12 Signaling and Production in Macrophages	3.23	0.0548	#NUM!	6	2	-4	ALB,APOA1,AKT1,APOA4,IRS1,APOA2,SERPINA1,APOC2
Granulocyte Adhesion and Diapedesis	2.06	0.0387	#NUM!	5	2	-3	PF4,CCL21,ITGA6,ITGA5,ITGA1,ITGB3,Ccl9
Agranulocyte Adhesion and Diapedesis	1.91	0.0363	#NUM!	5	2	-3	FN1,PF4,CCL21,ITGA6,ITGA5,ITGA1,Ccl9
Atherosclerosis Signaling	7.07	0.0945	#NUM!	7	5	-2	PLBD1,COL1A1,ALB,APOA1,APOA4,APOA2,CD36,COL2A1,SERPINA1,APOC2,COL18A1,COL3A1
Paxillin Signaling	3.99	0.0708	#NUM!	5	3	-2	ITGA2B,IRS1,ARHGEF7,ITGA8,ITGA6,ITGA5,ITGA1,ITGB3
Sertoli Cell-Sertoli Cell Junction Signaling	2.68	0.0449	#NUM!	5	3	-2	DLG1,TUBB3,AKT1,SPTB,ITGA5,AFDN,SPTA1,TUBB4A
Virus Entry via Endocytic Pathways	2.54	0.0545	#NUM!	4	2	-2	B2M,IRS1,ITGA6,ITGA5,ITGA1,ITGB3
RAN Signaling	1.71	0.118	#NUM!	2	0	-2	KPNA3,KPNA6
Altered T Cell and B Cell Signaling in Rheumatoid Arthritis	1.55	0.0444	#NUM!	3	1	-2	SPP1,CCL21,HLA-DQA1,HLA-DQB1
Breast Cancer Regulation by Stathmin1	1.32	0.0293	#NUM!	4	2	-2	TUBB3,ARHGEF12,IRS1,ARHGEF7,TUBB4A,GNG10
Hepatic Fibrosis / Hepatic Stellate Cell Activation	4.52	0.0588	#NUM!	6	5	-1	COL5A1,COL1A1,COL6A1,FN1,COL6A2,COL12A1,CCL21,COL2A1,COL18A1,COL28A1,COL3A1
Complement System	1.94	0.0811	#NUM!	2	1	-1	SERPING1,C8B,C1QC
Antigen Presentation Pathway	1.9	0.0789	#NUM!	2	1	-1	B2M,HLA-DQA1,HLA-DQB1
Reelin Signaling in Neurons	4.63	0.087	#NUM!	4	4	0	ARHGEF12,AKT1,MAPT,IRS1,ITGA6,ITGA5,ITGA1,ITGB3
Role of Tissue Factor in Cancer	2.28	0.0484	#NUM!	3	3	0	MTOR,AKT1,PDXP,IRS1,ITGA6,ITGB3
FAK Signaling	1.42	0.0404	#NUM!	2	2	0	AKT1,IRS1,ARHGEF7,ITGA5
IL-4 Signaling	2.25	0.0562	#NUM!	2	3	1	MTOR,AKT1,IRS1,HLA-DQA1,HLA-DQB1
Inhibition of Angiogenesis by TSP1	2.04	0.0882	#NUM!	1	2	1	AKT1,THBS1,CD36
14-3-3-mediated Signaling	1.58	0.0382	#NUM!	2	3	1	TUBB3,AKT1,MAPT,IRS1,TUBB4A
Amyloid Processing	1.56	0.0588	#NUM!	1	2	1	AKT1,MAPT,CSNK2B
CNTF Signaling	1.31	0.0469	#NUM!	1	2	1	MTOR,AKT1,IRS1
IL-2 Signaling	1.31	0.0469	#NUM!	1	2	1	AKT1,IRS1,CSNK2B
Germ Cell-Sertoli Cell Junction Signaling	1.62	0.0347	#NUM!	2	4	2	TUBB3,AKT1,IRS1,ITGA6,AFDN,TUBB4A
Acute Myeloid Leukemia Signaling	1.5	0.043	#NUM!	1	3	2	MTOR,AKT1,IRS1,IDH3B
Docosahexaenoic Acid (DHA) Signaling	1.54	0.0577	#NUM!	0	3	3	AKT1,IRS1,PNPLA2
Adipogenesis pathway	1.54	0.0373	#NUM!	0	5	5	SIRT2,AKT1,PLIN1,FABP4,RBP1
TR/RXR Activation	4.43	0.0816	#NUM!	1	7	6	UCP3,MTOR,AKT1,IRS1,FASN,UCP1,PCK1,ME1
LPS/IL-1 Mediated Inhibition of RXR Function	3.85	0.0495	#NUM!	1	10	9	ALDH4A1,ALDH2,MGST1,ACOX1,CPT2,FABP4,FABP5,APOC2,SLC27A1,FABP3,ACSL1
Mitochondrial Dysfunction	3.44	0.0526	#NUM!	0	9	9	SDHA,COX6B1,SDHB,NDUFA7,GPD2,UQCR10,ACO2,Cox7a2/Cox7a2l2,HTRA2
Intrinsic Prothrombin Activation Pathway	2.7	0.0952	1	1	3	2	COL1A1,COL2A1,COL18A1,COL3A1
Dendritic Cell Maturation	3.05	0.0464	1	3	6	3	B2M,COL1A1,AKT1,IRS1,COL2A1,HLA-DQA1,HLA-DQB1,COL18A1,COL3A1
Sirtuin Signaling Pathway	3.4	0.0411	0.905	1	11	10	SDHA,MTOR,SDHB,ACADL,SIRT2,TOMM22,AKT1,PPIF,NDUFA7,PGAM2,PCK1,ACLY
GP6 Signaling Pathway	7.75	0.097	0.277	6	7	1	ITGA2B,COL6A2,COL12A1,COL2A1,COL28A1,ITGB3,COL5A1,COL1A1,AKT1,COL6A1,IRS1,COL18A1,COL3A1
NF-κB Activation by Viruses	3.06	0.069	0	3	3	0	AKT1,IRS1,ITGA6,ITGA5,ITGA1,ITGB3
EGF Signaling	1.95	0.0588	0	2	2	0	MTOR,AKT1,IRS1,CSNK2B
P2Y Purigenic Receptor Signaling Pathway	1.54	0.0373	0	2	3	1	ITGA2B,AKT1,IRS1,ITGB3,GNG10
AMPK Signaling	2.17	0.037	0	2	6	4	MTOR,ACACB,AKT1,CKM,IRS1,FASN,CPT2,SMARCD2
Type II Diabetes Mellitus Signaling	1.84	0.039	0	1	5	4	MTOR,AKT1,IRS1,CD36,SLC27A1,ACSL1
PPARα/RXRα Activation	3.96	0.0556	0	2	8	6	ACADL,GPD1,APOA1,GPD2,IRS1,FASN,APOA2,ACOX1,CD36,SLC27A1
Integrin Signaling	2.68	0.0411	-0.333	5	4	-1	ITGA2B,AKT1,IRS1,ARHGEF7,ITGA8,ITGA6,ITGA5,ITGA1,ITGB3
ILK Signaling	1.39	0.0305	-0.447	4	2	-2	MTOR,FBLIM1,AKT1,FN1,IRS1,ITGB3
Acute Phase Response Signaling	8.28	0.0882	-0.707	12	3	-9	TTR,SERPING1,HPX,FN1,APOA2,AHSG,AMBP,RBP1,SERPINF2,ALB,MTOR,AKT1,APOA1,TF,SERPINA1
Agrin Interactions at Neuromuscular Junction	2.72	0.0725	-1.342	4	1	-3	ARHGEF7,ITGA6,ITGA5,ITGA1,ITGB3
Production of Nitric Oxide and Reactive Oxygen Species in Macrophages	2.45	0.0412	-1.414	6	2	-4	ALB,APOA1,AKT1,APOA4,IRS1,APOA2,SERPINA1,APOC2
Osteoarthritis Pathway	2.22	0.0377	-1.414	5	3	-2	MTOR,SPP1,FN1,ALPP,COL2A1,ITGA5,MYBBP1A,HTRA1
LXR/RXR Activation	12.6	0.14	-2.673	12	5	-7	TTR,HPX,ECHS1,APOA4,CD36,APOA2,AMBP,AHSG,APOC2,SERPINF2,ALB,APOA1,TF,FASN,SERPINA1,GC,HADH

## Sheet: Sheet2
© 2000-2018 QIAGEN. All rights reserved.
Ingenuity Canonical Pathways	-log(p-value)	Ratio	z-score	Downregulated	Upregulated	Up-Down	Molecules
LXR/RXR Activation	12.6	0.14	-2.673	12	5	-7	TTR,HPX,ECHS1,APOA4,CD36,APOA2,AMBP,AHSG,APOC2,SERPINF2,ALB,APOA1,TF,FASN,SERPINA1,GC,HADH
FXR/RXR Activation	10.1	0.119	#NUM!	12	3	-9	TTR,HPX,APOA4,APOA2,AMBP,AHSG,APOC2,SERPINF2,ALB,AKT1,APOA1,TF,FASN,SERPINA1,GC
Acute Phase Response Signaling	8.28	0.0882	-0.707	12	3	-9	TTR,SERPING1,HPX,FN1,APOA2,AHSG,AMBP,RBP1,SERPINF2,ALB,MTOR,AKT1,APOA1,TF,SERPINA1
GP6 Signaling Pathway	7.75	0.097	0.277	6	7	1	ITGA2B,COL6A2,COL12A1,COL2A1,COL28A1,ITGB3,COL5A1,COL1A1,AKT1,COL6A1,IRS1,COL18A1,COL3A1
Atherosclerosis Signaling	7.07	0.0945	#NUM!	7	5	-2	PLBD1,COL1A1,ALB,APOA1,APOA4,APOA2,CD36,COL2A1,SERPINA1,APOC2,COL18A1,COL3A1
Caveolar-mediated Endocytosis Signaling	5.47	0.113	#NUM!	6	2	-4	B2M,ALB,ITGA2B,ITGA8,ITGA6,ITGA5,ITGA1,ITGB3
Clathrin-mediated Endocytosis Signaling	4.82	0.058	#NUM!	11	1	-10	ALB,APOA1,APOA4,TF,IRS1,APOA2,AAK1,ITGA5,SERPINA1,APOC2,CSNK2B,ITGB3
Reelin Signaling in Neurons	4.63	0.087	#NUM!	4	4	0	ARHGEF12,AKT1,MAPT,IRS1,ITGA6,ITGA5,ITGA1,ITGB3
Hepatic Fibrosis / Hepatic Stellate Cell Activation	4.52	0.0588	#NUM!	6	5	-1	COL5A1,COL1A1,COL6A1,FN1,COL6A2,COL12A1,CCL21,COL2A1,COL18A1,COL28A1,COL3A1
TR/RXR Activation	4.43	0.0816	#NUM!	1	7	6	UCP3,MTOR,AKT1,IRS1,FASN,UCP1,PCK1,ME1
Paxillin Signaling	3.99	0.0708	#NUM!	5	3	-2	ITGA2B,IRS1,ARHGEF7,ITGA8,ITGA6,ITGA5,ITGA1,ITGB3
PPARα/RXRα Activation	3.96	0.0556	0	2	8	6	ACADL,GPD1,APOA1,GPD2,IRS1,FASN,APOA2,ACOX1,CD36,SLC27A1
LPS/IL-1 Mediated Inhibition of RXR Function	3.85	0.0495	#NUM!	1	10	9	ALDH4A1,ALDH2,MGST1,ACOX1,CPT2,FABP4,FABP5,APOC2,SLC27A1,FABP3,ACSL1
Mitochondrial Dysfunction	3.44	0.0526	#NUM!	0	9	9	SDHA,COX6B1,SDHB,NDUFA7,GPD2,UQCR10,ACO2,Cox7a2/Cox7a2l2,HTRA2
Sirtuin Signaling Pathway	3.4	0.0411	0.905	1	11	10	SDHA,MTOR,SDHB,ACADL,SIRT2,TOMM22,AKT1,PPIF,NDUFA7,PGAM2,PCK1,ACLY
IL-12 Signaling and Production in Macrophages	3.23	0.0548	#NUM!	6	2	-4	ALB,APOA1,AKT1,APOA4,IRS1,APOA2,SERPINA1,APOC2
NF-κB Activation by Viruses	3.06	0.069	0	3	3	0	AKT1,IRS1,ITGA6,ITGA5,ITGA1,ITGB3
Dendritic Cell Maturation	3.05	0.0464	1	3	6	3	B2M,COL1A1,AKT1,IRS1,COL2A1,HLA-DQA1,HLA-DQB1,COL18A1,COL3A1
Agrin Interactions at Neuromuscular Junction	2.72	0.0725	-1.342	4	1	-3	ARHGEF7,ITGA6,ITGA5,ITGA1,ITGB3
Intrinsic Prothrombin Activation Pathway	2.7	0.0952	1	1	3	2	COL1A1,COL2A1,COL18A1,COL3A1
Sertoli Cell-Sertoli Cell Junction Signaling	2.68	0.0449	#NUM!	5	3	-2	DLG1,TUBB3,AKT1,SPTB,ITGA5,AFDN,SPTA1,TUBB4A
Integrin Signaling	2.68	0.0411	-0.333	5	4	-1	ITGA2B,AKT1,IRS1,ARHGEF7,ITGA8,ITGA6,ITGA5,ITGA1,ITGB3
Virus Entry via Endocytic Pathways	2.54	0.0545	#NUM!	4	2	-2	B2M,IRS1,ITGA6,ITGA5,ITGA1,ITGB3
Production of Nitric Oxide and Reactive Oxygen Species in Macrophages	2.45	0.0412	-1.414	6	2	-4	ALB,APOA1,AKT1,APOA4,IRS1,APOA2,SERPINA1,APOC2
Role of Tissue Factor in Cancer	2.28	0.0484	#NUM!	3	3	0	MTOR,AKT1,PDXP,IRS1,ITGA6,ITGB3
IL-4 Signaling	2.25	0.0562	#NUM!	2	3	1	MTOR,AKT1,IRS1,HLA-DQA1,HLA-DQB1
Osteoarthritis Pathway	2.22	0.0377	-1.414	5	3	-2	MTOR,SPP1,FN1,ALPP,COL2A1,ITGA5,MYBBP1A,HTRA1
AMPK Signaling	2.17	0.037	0	2	6	4	MTOR,ACACB,AKT1,CKM,IRS1,FASN,CPT2,SMARCD2
Granulocyte Adhesion and Diapedesis	2.06	0.0387	#NUM!	5	2	-3	PF4,CCL21,ITGA6,ITGA5,ITGA1,ITGB3,Ccl9
Inhibition of Angiogenesis by TSP1	2.04	0.0882	#NUM!	1	2	1	AKT1,THBS1,CD36
EGF Signaling	1.95	0.0588	0	2	2	0	MTOR,AKT1,IRS1,CSNK2B
Complement System	1.94	0.0811	#NUM!	2	1	-1	SERPING1,C8B,C1QC
Agranulocyte Adhesion and Diapedesis	1.91	0.0363	#NUM!	5	2	-3	FN1,PF4,CCL21,ITGA6,ITGA5,ITGA1,Ccl9
Antigen Presentation Pathway	1.9	0.0789	#NUM!	2	1	-1	B2M,HLA-DQA1,HLA-DQB1
Type II Diabetes Mellitus Signaling	1.84	0.039	0	1	5	4	MTOR,AKT1,IRS1,CD36,SLC27A1,ACSL1
RAN Signaling	1.71	0.118	#NUM!	2	0	-2	KPNA3,KPNA6
Germ Cell-Sertoli Cell Junction Signaling	1.62	0.0347	#NUM!	2	4	2	TUBB3,AKT1,IRS1,ITGA6,AFDN,TUBB4A
14-3-3-mediated Signaling	1.58	0.0382	#NUM!	2	3	1	TUBB3,AKT1,MAPT,IRS1,TUBB4A
Amyloid Processing	1.56	0.0588	#NUM!	1	2	1	AKT1,MAPT,CSNK2B
Altered T Cell and B Cell Signaling in Rheumatoid Arthritis	1.55	0.0444	#NUM!	3	1	-2	SPP1,CCL21,HLA-DQA1,HLA-DQB1
Docosahexaenoic Acid (DHA) Signaling	1.54	0.0577	#NUM!	0	3	3	AKT1,IRS1,PNPLA2
Adipogenesis pathway	1.54	0.0373	#NUM!	0	5	5	SIRT2,AKT1,PLIN1,FABP4,RBP1
P2Y Purigenic Receptor Signaling Pathway	1.54	0.0373	0	2	3	1	ITGA2B,AKT1,IRS1,ITGB3,GNG10
Acute Myeloid Leukemia Signaling	1.5	0.043	#NUM!	1	3	2	MTOR,AKT1,IRS1,IDH3B
FAK Signaling	1.42	0.0404	#NUM!	2	2	0	AKT1,IRS1,ARHGEF7,ITGA5
ILK Signaling	1.39	0.0305	-0.447	4	2	-2	MTOR,FBLIM1,AKT1,FN1,IRS1,ITGB3
Breast Cancer Regulation by Stathmin1	1.32	0.0293	#NUM!	4	2	-2	TUBB3,ARHGEF12,IRS1,ARHGEF7,TUBB4A,GNG10
CNTF Signaling	1.31	0.0469	#NUM!	1	2	1	MTOR,AKT1,IRS1
IL-2 Signaling	1.31	0.0469	#NUM!	1	2	1	AKT1,IRS1,CSNK2B
LXR/RXR Activation	12.6
FXR/RXR Activation	10.1
Acute Phase Response Signaling	8.28
GP6 Signaling Pathway	7.75
Atherosclerosis Signaling	7.07
Caveolar-mediated Endocytosis Signaling	5.47
Clathrin-mediated Endocytosis Signaling	4.82
Reelin Signaling in Neurons	4.63
Hepatic Fibrosis / Hepatic Stellate Cell Activation	4.52
TR/RXR Activation	4.43
LXR/RXR Activation	-12	5
FXR/RXR Activation	-12	3
Acute Phase Response Signaling	-12	3
GP6 Signaling Pathway	-6	7
Atherosclerosis Signaling	-7	5
Caveolar-mediated Endocytosis Signaling	-6	2
Clathrin-mediated Endocytosis Signaling	-11	1
Reelin Signaling in Neurons	-4	4
Hepatic Fibrosis / Hepatic Stellate Cell Activation	-6	5
TR/RXR Activation	-1	7
Ingenuity Canonical Pathways	-log(p-value)	Ratio	z-score
FXR/RXR Activation	10.1	0.119	#NUM!
Atherosclerosis Signaling	7.07	0.0945	#NUM!
Caveolar-mediated Endocytosis Signaling	5.47	0.113	#NUM!
Clathrin-mediated Endocytosis Signaling	4.82	0.058	#NUM!
Reelin Signaling in Neurons	4.63	0.087	#NUM!
Hepatic Fibrosis / Hepatic Stellate Cell Activation	4.52	0.0588	#NUM!
TR/RXR Activation	4.43	0.0816	#NUM!
Paxillin Signaling	3.99	0.0708	#NUM!
LPS/IL-1 Mediated Inhibition of RXR Function	3.85	0.0495	#NUM!
Mitochondrial Dysfunction	3.44	0.0526	#NUM!
IL-12 Signaling and Production in Macrophages	3.23	0.0548	#NUM!
Sertoli Cell-Sertoli Cell Junction Signaling	2.68	0.0449	#NUM!
Virus Entry via Endocytic Pathways	2.54	0.0545	#NUM!
Role of Tissue Factor in Cancer	2.28	0.0484	#NUM!
IL-4 Signaling	2.25	0.0562	#NUM!
Granulocyte Adhesion and Diapedesis	2.06	0.0387	#NUM!
Inhibition of Angiogenesis by TSP1	2.04	0.0882	#NUM!
Complement System	1.94	0.0811	#NUM!
Agranulocyte Adhesion and Diapedesis	1.91	0.0363	#NUM!
Antigen Presentation Pathway	1.9	0.0789	#NUM!
RAN Signaling	1.71	0.118	#NUM!
Germ Cell-Sertoli Cell Junction Signaling	1.62	0.0347	#NUM!
14-3-3-mediated Signaling	1.58	0.0382	#NUM!
Amyloid Processing	1.56	0.0588	#NUM!
Altered T Cell and B Cell Signaling in Rheumatoid Arthritis	1.55	0.0444	#NUM!
Docosahexaenoic Acid (DHA) Signaling	1.54	0.0577	#NUM!
Adipogenesis pathway	1.54	0.0373	#NUM!
Acute Myeloid Leukemia Signaling	1.5	0.043	#NUM!
FAK Signaling	1.42	0.0404	#NUM!
Breast Cancer Regulation by Stathmin1	1.32	0.0293	#NUM!
CNTF Signaling	1.31	0.0469	#NUM!
IL-2 Signaling	1.31	0.0469	#NUM!
Dendritic Cell Maturation	3.05	0.0464	1		Dendritic Cell Maturation	1
Intrinsic Prothrombin Activation Pathway	2.7	0.0952	1		Intrinsic Prothrombin Activation Pathway	1
Sirtuin Signaling Pathway	3.4	0.0411	0.905		Sirtuin Signaling Pathway	0.905
GP6 Signaling Pathway	7.75	0.097	0.277		GP6 Signaling Pathway	0.277
PPARα/RXRα Activation	3.96	0.0556	0		Integrin Signaling	-0.333
NF-κB Activation by Viruses	3.06	0.069	0		ILK Signaling	-0.447
AMPK Signaling	2.17	0.037	0		Acute Phase Response Signaling	-0.707
EGF Signaling	1.95	0.0588	0		Agrin Interactions at Neuromuscular Junction	-1.342
Type II Diabetes Mellitus Signaling	1.84	0.039	0		Production of Nitric Oxide and Reactive Oxygen Species in Macrophages	-1.414
P2Y Purigenic Receptor Signaling Pathway	1.54	0.0373	0		Osteoarthritis Pathway	-1.414
Integrin Signaling	2.68	0.0411	-0.333		LXR/RXR Activation	-2.673
ILK Signaling	1.39	0.0305	-0.447
Acute Phase Response Signaling	8.28	0.0882	-0.707
Agrin Interactions at Neuromuscular Junction	2.72	0.0725	-1.342
Production of Nitric Oxide and Reactive Oxygen Species in Macrophages	2.45	0.0412	-1.414
Osteoarthritis Pathway	2.22	0.0377	-1.414
LXR/RXR Activation	12.6	0.14	-2.673

## Sheet: Sheet3
© 2000-2018 QIAGEN. All rights reserved.
Ingenuity Canonical Pathways	-log(p-value)	Ratio	z-score	Downregulated	Upregulated	Up-Down	Molecules
LXR/RXR Activation	12.6	0.14	-2.673	12	5	-7	TTR,HPX,ECHS1,APOA4,CD36,APOA2,AMBP,AHSG,APOC2,SERPINF2,ALB,APOA1,TF,FASN,SERPINA1,GC,HADH
FXR/RXR Activation	10.1	0.119	#NUM!	12	3	-9	TTR,HPX,APOA4,APOA2,AMBP,AHSG,APOC2,SERPINF2,ALB,AKT1,APOA1,TF,FASN,SERPINA1,GC
Acute Phase Response Signaling	8.28	0.0882	-0.707	12	3	-9	TTR,SERPING1,HPX,FN1,APOA2,AHSG,AMBP,RBP1,SERPINF2,ALB,MTOR,AKT1,APOA1,TF,SERPINA1
GP6 Signaling Pathway	7.75	0.097	0.277	6	7	1	ITGA2B,COL6A2,COL12A1,COL2A1,COL28A1,ITGB3,COL5A1,COL1A1,AKT1,COL6A1,IRS1,COL18A1,COL3A1
Atherosclerosis Signaling	7.07	0.0945	#NUM!	7	5	-2	PLBD1,COL1A1,ALB,APOA1,APOA4,APOA2,CD36,COL2A1,SERPINA1,APOC2,COL18A1,COL3A1
Caveolar-mediated Endocytosis Signaling	5.47	0.113	#NUM!	6	2	-4	B2M,ALB,ITGA2B,ITGA8,ITGA6,ITGA5,ITGA1,ITGB3
Clathrin-mediated Endocytosis Signaling	4.82	0.058	#NUM!	11	1	-10	ALB,APOA1,APOA4,TF,IRS1,APOA2,AAK1,ITGA5,SERPINA1,APOC2,CSNK2B,ITGB3
Reelin Signaling in Neurons	4.63	0.087	#NUM!	4	4	0	ARHGEF12,AKT1,MAPT,IRS1,ITGA6,ITGA5,ITGA1,ITGB3
Hepatic Fibrosis / Hepatic Stellate Cell Activation	4.52	0.0588	#NUM!	6	5	-1	COL5A1,COL1A1,COL6A1,FN1,COL6A2,COL12A1,CCL21,COL2A1,COL18A1,COL28A1,COL3A1
TR/RXR Activation	4.43	0.0816	#NUM!	1	7	6	UCP3,MTOR,AKT1,IRS1,FASN,UCP1,PCK1,ME1
Paxillin Signaling	3.99	0.0708	#NUM!	5	3	-2	ITGA2B,IRS1,ARHGEF7,ITGA8,ITGA6,ITGA5,ITGA1,ITGB3
PPARα/RXRα Activation	3.96	0.0556	0	2	8	6	ACADL,GPD1,APOA1,GPD2,IRS1,FASN,APOA2,ACOX1,CD36,SLC27A1
LPS/IL-1 Mediated Inhibition of RXR Function	3.85	0.0495	#NUM!	1	10	9	ALDH4A1,ALDH2,MGST1,ACOX1,CPT2,FABP4,FABP5,APOC2,SLC27A1,FABP3,ACSL1
Mitochondrial Dysfunction	3.44	0.0526	#NUM!	0	9	9	SDHA,COX6B1,SDHB,NDUFA7,GPD2,UQCR10,ACO2,Cox7a2/Cox7a2l2,HTRA2
Sirtuin Signaling Pathway	3.4	0.0411	0.905	1	11	10	SDHA,MTOR,SDHB,ACADL,SIRT2,TOMM22,AKT1,PPIF,NDUFA7,PGAM2,PCK1,ACLY
IL-12 Signaling and Production in Macrophages	3.23	0.0548	#NUM!	6	2	-4	ALB,APOA1,AKT1,APOA4,IRS1,APOA2,SERPINA1,APOC2
NF-κB Activation by Viruses	3.06	0.069	0	3	3	0	AKT1,IRS1,ITGA6,ITGA5,ITGA1,ITGB3
Dendritic Cell Maturation	3.05	0.0464	1	3	6	3	B2M,COL1A1,AKT1,IRS1,COL2A1,HLA-DQA1,HLA-DQB1,COL18A1,COL3A1
Agrin Interactions at Neuromuscular Junction	2.72	0.0725	-1.342	4	1	-3	ARHGEF7,ITGA6,ITGA5,ITGA1,ITGB3
Intrinsic Prothrombin Activation Pathway	2.7	0.0952	1	1	3	2	COL1A1,COL2A1,COL18A1,COL3A1
Sertoli Cell-Sertoli Cell Junction Signaling	2.68	0.0449	#NUM!	5	3	-2	DLG1,TUBB3,AKT1,SPTB,ITGA5,AFDN,SPTA1,TUBB4A
Integrin Signaling	2.68	0.0411	-0.333	5	4	-1	ITGA2B,AKT1,IRS1,ARHGEF7,ITGA8,ITGA6,ITGA5,ITGA1,ITGB3
Virus Entry via Endocytic Pathways	2.54	0.0545	#NUM!	4	2	-2	B2M,IRS1,ITGA6,ITGA5,ITGA1,ITGB3
Production of Nitric Oxide and Reactive Oxygen Species in Macrophages	2.45	0.0412	-1.414	6	2	-4	ALB,APOA1,AKT1,APOA4,IRS1,APOA2,SERPINA1,APOC2
Role of Tissue Factor in Cancer	2.28	0.0484	#NUM!	3	3	0	MTOR,AKT1,PDXP,IRS1,ITGA6,ITGB3
IL-4 Signaling	2.25	0.0562	#NUM!	2	3	1	MTOR,AKT1,IRS1,HLA-DQA1,HLA-DQB1
Osteoarthritis Pathway	2.22	0.0377	-1.414	5	3	-2	MTOR,SPP1,FN1,ALPP,COL2A1,ITGA5,MYBBP1A,HTRA1
AMPK Signaling	2.17	0.037	0	2	6	4	MTOR,ACACB,AKT1,CKM,IRS1,FASN,CPT2,SMARCD2
Granulocyte Adhesion and Diapedesis	2.06	0.0387	#NUM!	5	2	-3	PF4,CCL21,ITGA6,ITGA5,ITGA1,ITGB3,Ccl9
Inhibition of Angiogenesis by TSP1	2.04	0.0882	#NUM!	1	2	1	AKT1,THBS1,CD36
EGF Signaling	1.95	0.0588	0	2	2	0	MTOR,AKT1,IRS1,CSNK2B
Complement System	1.94	0.0811	#NUM!	2	1	-1	SERPING1,C8B,C1QC
Agranulocyte Adhesion and Diapedesis	1.91	0.0363	#NUM!	5	2	-3	FN1,PF4,CCL21,ITGA6,ITGA5,ITGA1,Ccl9
Antigen Presentation Pathway	1.9	0.0789	#NUM!	2	1	-1	B2M,HLA-DQA1,HLA-DQB1
Type II Diabetes Mellitus Signaling	1.84	0.039	0	1	5	4	MTOR,AKT1,IRS1,CD36,SLC27A1,ACSL1
RAN Signaling	1.71	0.118	#NUM!	2	0	-2	KPNA3,KPNA6
Germ Cell-Sertoli Cell Junction Signaling	1.62	0.0347	#NUM!	2	4	2	TUBB3,AKT1,IRS1,ITGA6,AFDN,TUBB4A
14-3-3-mediated Signaling	1.58	0.0382	#NUM!	2	3	1	TUBB3,AKT1,MAPT,IRS1,TUBB4A
Amyloid Processing	1.56	0.0588	#NUM!	1	2	1	AKT1,MAPT,CSNK2B
Altered T Cell and B Cell Signaling in Rheumatoid Arthritis	1.55	0.0444	#NUM!	3	1	-2	SPP1,CCL21,HLA-DQA1,HLA-DQB1
Docosahexaenoic Acid (DHA) Signaling	1.54	0.0577	#NUM!	0	3	3	AKT1,IRS1,PNPLA2
Adipogenesis pathway	1.54	0.0373	#NUM!	0	5	5	SIRT2,AKT1,PLIN1,FABP4,RBP1
P2Y Purigenic Receptor Signaling Pathway	1.54	0.0373	0	2	3	1	ITGA2B,AKT1,IRS1,ITGB3,GNG10
Acute Myeloid Leukemia Signaling	1.5	0.043	#NUM!	1	3	2	MTOR,AKT1,IRS1,IDH3B
FAK Signaling	1.42	0.0404	#NUM!	2	2	0	AKT1,IRS1,ARHGEF7,ITGA5
ILK Signaling	1.39	0.0305	-0.447	4	2	-2	MTOR,FBLIM1,AKT1,FN1,IRS1,ITGB3
Breast Cancer Regulation by Stathmin1	1.32	0.0293	#NUM!	4	2	-2	TUBB3,ARHGEF12,IRS1,ARHGEF7,TUBB4A,GNG10
CNTF Signaling	1.31	0.0469	#NUM!	1	2	1	MTOR,AKT1,IRS1
IL-2 Signaling	1.31	0.0469	#NUM!	1	2	1	AKT1,IRS1,CSNK2B
LXR/RXR Activation	12.6
FXR/RXR Activation	10.1
Acute Phase Response Signaling	8.28
GP6 Signaling Pathway	7.75
Atherosclerosis Signaling	7.07
Caveolar-mediated Endocytosis Signaling	5.47
Clathrin-mediated Endocytosis Signaling	4.82
Reelin Signaling in Neurons	4.63
Hepatic Fibrosis / Hepatic Stellate Cell Activation	4.52
TR/RXR Activation	4.43
LXR/RXR Activation	-12	5
FXR/RXR Activation	-12	3
Acute Phase Response Signaling	-12	3
GP6 Signaling Pathway	-6	7
Atherosclerosis Signaling	-7	5
Caveolar-mediated Endocytosis Signaling	-6	2
Clathrin-mediated Endocytosis Signaling	-11	1
Reelin Signaling in Neurons	-4	4
Hepatic Fibrosis / Hepatic Stellate Cell Activation	-6	5
TR/RXR Activation	-1	7
Ingenuity Canonical Pathways	-log(p-value)	Ratio	z-score
FXR/RXR Activation	10.1	0.119	#NUM!
Atherosclerosis Signaling	7.07	0.0945	#NUM!
Caveolar-mediated Endocytosis Signaling	5.47	0.113	#NUM!
Clathrin-mediated Endocytosis Signaling	4.82	0.058	#NUM!
Reelin Signaling in Neurons	4.63	0.087	#NUM!
Hepatic Fibrosis / Hepatic Stellate Cell Activation	4.52	0.0588	#NUM!
TR/RXR Activation	4.43	0.0816	#NUM!
Paxillin Signaling	3.99	0.0708	#NUM!
LPS/IL-1 Mediated Inhibition of RXR Function	3.85	0.0495	#NUM!
Mitochondrial Dysfunction	3.44	0.0526	#NUM!
IL-12 Signaling and Production in Macrophages	3.23	0.0548	#NUM!
Sertoli Cell-Sertoli Cell Junction Signaling	2.68	0.0449	#NUM!
Virus Entry via Endocytic Pathways	2.54	0.0545	#NUM!
Role of Tissue Factor in Cancer	2.28	0.0484	#NUM!
IL-4 Signaling	2.25	0.0562	#NUM!
Granulocyte Adhesion and Diapedesis	2.06	0.0387	#NUM!
Inhibition of Angiogenesis by TSP1	2.04	0.0882	#NUM!
Complement System	1.94	0.0811	#NUM!
Agranulocyte Adhesion and Diapedesis	1.91	0.0363	#NUM!
Antigen Presentation Pathway	1.9	0.0789	#NUM!
RAN Signaling	1.71	0.118	#NUM!
Germ Cell-Sertoli Cell Junction Signaling	1.62	0.0347	#NUM!
14-3-3-mediated Signaling	1.58	0.0382	#NUM!
Amyloid Processing	1.56	0.0588	#NUM!
Altered T Cell and B Cell Signaling in Rheumatoid Arthritis	1.55	0.0444	#NUM!
Docosahexaenoic Acid (DHA) Signaling	1.54	0.0577	#NUM!
Adipogenesis pathway	1.54	0.0373	#NUM!
Acute Myeloid Leukemia Signaling	1.5	0.043	#NUM!
FAK Signaling	1.42	0.0404	#NUM!
Breast Cancer Regulation by Stathmin1	1.32	0.0293	#NUM!
CNTF Signaling	1.31	0.0469	#NUM!
IL-2 Signaling	1.31	0.0469	#NUM!
Dendritic Cell Maturation	3.05	0.0464	1		Dendritic Cell Maturation	1
Intrinsic Prothrombin Activation Pathway	2.7	0.0952	1		Intrinsic Prothrombin Activation Pathway	1
Sirtuin Signaling Pathway	3.4	0.0411	0.905		Sirtuin Signaling Pathway	0.905
GP6 Signaling Pathway	7.75	0.097	0.277		GP6 Signaling Pathway	0.277
PPARα/RXRα Activation	3.96	0.0556	0		Integrin Signaling	-0.333
NF-κB Activation by Viruses	3.06	0.069	0		ILK Signaling	-0.447
AMPK Signaling	2.17	0.037	0		Acute Phase Response Signaling	-0.707
EGF Signaling	1.95	0.0588	0		Agrin Interactions at Neuromuscular Junction	-1.342
Type II Diabetes Mellitus Signaling	1.84	0.039	0		Production of Nitric Oxide and Reactive Oxygen Species in Macrophages	-1.414
P2Y Purigenic Receptor Signaling Pathway	1.54	0.0373	0		Osteoarthritis Pathway	-1.414
Integrin Signaling	2.68	0.0411	-0.333		LXR/RXR Activation	-2.673
ILK Signaling	1.39	0.0305	-0.447
Acute Phase Response Signaling	8.28	0.0882	-0.707
Agrin Interactions at Neuromuscular Junction	2.72	0.0725	-1.342
Production of Nitric Oxide and Reactive Oxygen Species in Macrophages	2.45	0.0412	-1.414
Osteoarthritis Pathway	2.22	0.0377	-1.414
LXR/RXR Activation	12.6	0.14	-2.673

## Sheet: comparison to IS-PCS data
		TNAPi
		LXR/RXR Activation	-12	5
		FXR/RXR Activation	-12	3
		Acute Phase Response Signaling	-12	3
		GP6 Signaling Pathway	-6	7
		Atherosclerosis Signaling	-7	5
		Caveolar-mediated Endocytosis Signaling	-6	2
		Clathrin-mediated Endocytosis Signaling	-11	1
		Reelin Signaling in Neurons	-4	4
		Hepatic Fibrosis / Hepatic Stellate Cell Activation	-6	5
		TR/RXR Activation	-1	7
		IS/PCS
		Acute Phase Response Signaling	-2	14
		Extrinsic Prothrombin Activation Pathway	0	4
		Intrinsic Prothrombin Activation Pathway	0	4
		Coagluation System	0	4
		Role of Tissue Factor in Cancer	0	4
		FXR/RXR Activation	6	-3
		LXR/RXR Activation	6	-4
		Hepatic Fibrosis/Hepatic Stellate Cell Activation	-2	4
		Actin Cytoskeleton Signaling	-2	4
		IL-6 Signaling	-1	3

## Sheet: specific pathways
© 2000-2018 QIAGEN. All rights reserved.
Ingenuity Canonical Pathways	-log(p-value)	Ratio	z-score	Downregulated	No change	Upregulated	No overlap with dataset	Molecules
LXR/RXR Activation	12.6	0.14	-2.673	12/121 (10%)	0/121 (0%)	5/121 (4%)	104/121 (86%)	TTR	HPX	ECHS1	APOA4	CD36	APOA2	AMBP	AHSG	APOC2	SERPINF2	ALB	APOA1	TF	FASN	SERPINA1	GC	HADH
Acute Phase Response Signaling	8.28	0.0882	-0.707	12/170 (7%)	0/170 (0%)	3/170 (2%)	155/170 (91%)	TTR	SERPING1	HPX	FN1	APOA2	AHSG	AMBP	RBP1	SERPINF2	ALB	MTOR	AKT1	APOA1	TF	SERPINA1
							Acute Phase Response			LXR/RXR Activation					Fatty Acid β-oxidation I					TCA Cycle II (Eukaryotic)
						AHSG	-0.657895		AHSG	-0.657895				ACAA2	0.572591				ACO2	0.579388
						AKT1	0.572706		ALB	-0.712866				ACADM	0.456141				CS	0.418093
						ALB	-0.712866		AMBP	0.424471				ACSL1	0.637461				DLD	0.426239
						AMBP	0.424471		APOA1	-0.75505				ECHS1	0.415823				DLST	0.442466
						APOA1	-0.75505		APOA2	-0.549432				ECI2	0.508675				FH	0.450731
						APOA2	-0.549432		APOA4	-0.579509				EHHADH	0.416259				IDH3A	0.516873
						FN1	-0.511494		APOC2	-0.551461				HADH	0.535068				IDH3B	0.47597
						HPX	-0.64615		CD36	0.503669				HADHA	0.399197				SDHA	0.477717
						MTOR	-0.670476		ECHS1	0.415823				HADHB	0.523668				SDHB	0.417605
						RBP1	0.632757		FASN	0.567374				SLC27A1	0.522843				SUCLA2	0.4731
						SERPINA1	-0.674524		GC	-0.504554
						SERPINF2	-0.509952		HADH	0.535068
						SERPING1	-0.521097		HPX	-0.64615
						TF	-0.537996		SERPINA1	-0.674524
						TTR	-0.59479		SERPINF2	-0.509952
									TF	-0.537996
									TTR	-0.59479

## Sheet: pathway heatmap
				Acute Phase Response	LXR/RXR Activation	TCA Cycle II (Eukaryotic)	Fatty Acid β-oxidation I				Acute Phase Response	LXR/RXR Activation	TCA Cycle II (Eukaryotic)	Fatty Acid β-oxidation I
			ACAA2				0.572591			ACSL1				0.637461		0.637461
			ACADM				0.456141			RBP1	0.632757					0.632757
			ACO2			0.579388				ACO2			0.579388			0.579388
			ACSL1				0.637461			AKT1	0.572706					0.572706
			AHSG	-0.657895						ACAA2				0.572591		0.572591
			AHSG		-0.657895					FASN		0.567374				0.567374
			AKT1	0.572706						HADH		0.535068				0.535068
			ALB	-0.712866						HADH				0.535068		0.535068
			ALB		-0.712866					HADHB				0.523668		0.523668
			AMBP	0.424471						SLC27A1				0.522843		0.522843
			AMBP		0.424471					IDH3A			0.516873			0.516873
			APOA1	-0.75505						ECI2				0.508675		0.508675
			APOA1		-0.75505					CD36		0.503669				0.503669
			APOA2	-0.549432						SDHA			0.477717			0.477717
			APOA2		-0.549432					IDH3B			0.47597			0.47597
			APOA4		-0.579509					SUCLA2			0.4731			0.4731
			APOC2		-0.551461					ACADM				0.456141		0.456141
			CD36		0.503669					FH			0.450731			0.450731
			CS			0.418093				DLST			0.442466			0.442466
			DLD			0.426239				DLD			0.426239			0.426239
			DLST			0.442466				AMBP	0.424471					0.424471
			ECHS1		0.415823					AMBP		0.424471				0.424471
			ECHS1				0.415823			CS			0.418093			0.418093
			ECI2				0.508675			SDHB			0.417605			0.417605
			EHHADH				0.416259			EHHADH				0.416259		0.416259
			FASN		0.567374					ECHS1		0.415823				0.415823
			FH			0.450731				ECHS1				0.415823		0.415823
			FN1	-0.511494						HADHA				0.399197		0.399197
			GC		-0.504554					GC		-0.504554				-0.504554
			HADH		0.535068					SERPINF2	-0.509952					-0.509952
			HADH				0.535068			SERPINF2		-0.509952				-0.509952
			HADHA				0.399197			FN1	-0.511494					-0.511494
			HADHB				0.523668			SERPING1	-0.521097					-0.521097
			HPX	-0.64615						TF	-0.537996					-0.537996
			HPX		-0.64615					TF		-0.537996				-0.537996
			IDH3A			0.516873				APOA2	-0.549432					-0.549432
			IDH3B			0.47597				APOA2		-0.549432				-0.549432
			MTOR	-0.670476						APOC2		-0.551461				-0.551461
			RBP1	0.632757						APOA4		-0.579509				-0.579509
			SDHA			0.477717				TTR	-0.59479					-0.59479
			SDHB			0.417605				TTR		-0.59479				-0.59479
			SERPINA1	-0.674524						HPX	-0.64615					-0.64615
			SERPINA1		-0.674524					HPX		-0.64615				-0.64615
			SERPINF2	-0.509952						AHSG	-0.657895					-0.657895
			SERPINF2		-0.509952					AHSG		-0.657895				-0.657895
			SERPING1	-0.521097						MTOR	-0.670476					-0.670476
			SLC27A1				0.522843			SERPINA1	-0.674524					-0.674524
			SUCLA2			0.4731				SERPINA1		-0.674524				-0.674524
			TF	-0.537996						ALB	-0.712866					-0.712866
			TF		-0.537996					ALB		-0.712866				-0.712866
			TTR	-0.59479						APOA1	-0.75505					-0.75505
			TTR		-0.59479					APOA1		-0.75505				-0.75505
